# Supplementary material for: Antimicrobial Susceptibility from a One Health Perspective Regarding Porcine Escherichia coli from Bavaria, Germany
Source: Antibiotics (Basel). 2023 Sep 8;12(9):1424. doi: 10.3390/antibiotics12091424 (PMC10525436; doi:10.3390/antibiotics12091424)
Supplement: Supplementary file 1 [file antibiotics-12-01424-s001.zip]

Archive with 1 entries (1 files):
- antibiotics-2592383-supplementary.xlsx
