# Supplementary material for: Antimicrobial Susceptibility from a One Health Perspective Regarding Porcine Escherichia coli from Bavaria, Germany
Source: Antibiotics (Basel). 2023 Sep 8;12(9):1424. doi: 10.3390/antibiotics12091424 (PMC10525436; doi:10.3390/antibiotics12091424)
Supplement: Supplementary file 1 [file antibiotics-12-01424-s001.zip › antibiotics-2592383-supplementary.xlsx]

## Sheet: Tabelle1
year	Sample ID	Farm ID	antibiotic	MIC [µg/ml]	ECOFF-result
2016	1	2	Ceftiofur	0.25	wild
2016	1	2	Colistin	1	wild
2016	1	2	Enrofloxacin	<0,03125	NWT
2016	2	4	Ceftiofur	0.5	wild
2016	2	4	Colistin	<0,5	wild
2016	2	4	Enrofloxacin	<0,03125	wild
2016	3	1	Ceftiofur	0.5	wild
2016	3	1	Colistin	1	wild
2016	3	1	Enrofloxacin	<0,03125	wild
2016	4	3	Ceftiofur	0.5	wild
2016	4	3	Colistin	<0,5	wild
2016	4	3	Enrofloxacin	<0,03125	wild
2016	5	5	Ceftiofur	0.25	wild
2016	5	5	Colistin	<0,5	wild
2016	5	5	Enrofloxacin	<0,03125	wild
2016	6	6	Ceftiofur	0.5	wild
2016	6	6	Colistin	1	wild
2016	6	6	Enrofloxacin	<0,03125	wild
2016	7	7	Ceftiofur	0.5	wild
2016	7	7	Colistin	1	wild
2016	7	7	Enrofloxacin	<0,03125	wild
2016	8	8	Ceftiofur	>4	NWT
2016	8	8	Colistin	<0,5	wild
2016	8	8	Enrofloxacin	1	NWT
2016	9	9	Ceftiofur	0.25	wild
2016	9	9	Colistin	<0,5	wild
2016	9	9	Enrofloxacin	<0,03125	wild
2016	10	10	Ceftiofur	0.25	wild
2016	10	10	Colistin	<0,5	wild
2016	10	10	Enrofloxacin	<0,03125	wild
2016	11	11	Ceftiofur	0.5	wild
2016	11	11	Colistin	<0,5	wild
2016	11	11	Enrofloxacin	<0,03125	wild
2016	12	12	Ceftiofur	0.25	wild
2016	12	12	Colistin	1	wild
2016	12	12	Enrofloxacin	0.0625	wild
2016	13	13	Ceftiofur	0.25	wild
2016	13	13	Colistin	<0,5	wild
2016	13	13	Enrofloxacin	<0,03125	wild
2016	14	14	Ceftiofur	0.25	wild
2016	14	14	Colistin	<0,5	wild
2016	14	14	Enrofloxacin	<0,03125	wild
2016	15	15	Ceftiofur	0.5	wild
2016	15	15	Colistin	1	wild
2016	15	15	Enrofloxacin	0.125	wild
2016	16	16	Ceftiofur	0.5	wild
2016	16	16	Colistin	<0,5	wild
2016	16	16	Enrofloxacin	<0,03125	wild
2016	17	17	Ceftiofur	>4	NWT
2016	17	17	Colistin	<0,5	wild
2016	17	17	Enrofloxacin	<0,03125	wild
2016	18	18	Ceftiofur	0.25	wild
2016	18	18	Colistin	1	wild
2016	18	18	Enrofloxacin	<0,03125	wild
2016	19	19	Ceftiofur	>4	wild
2016	19	19	Colistin	<0,5	wild
2016	19	19	Enrofloxacin	0.5	wild
2016	20	20	Ceftiofur	0.5	wild
2016	20	20	Colistin	1	wild
2016	20	20	Enrofloxacin	<0,03125	wild
2016	21	21	Ceftiofur	0.5	wild
2016	21	21	Colistin	<0,5	wild
2016	21	21	Enrofloxacin	<0,03125	wild
2016	22	22	Ceftiofur	0.5	wild
2016	22	22	Colistin	<0,5	wild
2016	22	22	Enrofloxacin	<0,03125	wild
2016	23	23	Ceftiofur	0.25	wild
2016	23	23	Colistin	1	wild
2016	23	23	Enrofloxacin	<0,03125	wild
2016	24	23	Ceftiofur	<0,125	wild
2016	24	23	Colistin	<0,5	wild
2016	24	23	Enrofloxacin	<0,03125	wild
2016	25	24	Ceftiofur	2	NWT
2016	25	24	Colistin	>2	NWT
2016	25	24	Enrofloxacin	0.0625	wild
2016	26	25	Ceftiofur	0.25	wild
2016	26	25	Colistin	<0,5	wild
2016	26	25	Enrofloxacin	<0,03125	wild
2016	27	25	Ceftiofur	0.5	wild
2016	27	25	Colistin	<0,5	wild
2016	27	25	Enrofloxacin	<0,03125	wild
2016	28	26	Ceftiofur	0.25	wild
2016	28	26	Colistin	<0,5	wild
2016	28	26	Enrofloxacin	<0,03125	wild
2016	29	27	Ceftiofur	0.5	wild
2016	29	27	Colistin	<0,5	wild
2016	29	27	Enrofloxacin	0.25	NWT
2016	30	28	Ceftiofur	0.5	wild
2016	30	28	Colistin	1	wild
2016	30	28	Enrofloxacin	<0,03125	wild
2016	31	29	Ceftiofur	0.25	wild
2016	31	29	Colistin	1	wild
2016	31	29	Enrofloxacin	<0,03125	wild
2016	32	30	Ceftiofur	0.5	wild
2016	32	30	Colistin	<0,5	wild
2016	32	30	Enrofloxacin	<0,03125	wild
2016	33	31	Ceftiofur	<0,125	wild
2016	33	31	Colistin	<0,5	wild
2016	33	31	Enrofloxacin	<0,03125	wild
2016	34	32	Ceftiofur	>4	NWT
2016	34	32	Colistin	<0,5	wild
2016	34	32	Enrofloxacin	<0,03125	wild
2016	36	33	Ceftiofur	0.25	wild
2016	36	33	Colistin	<0,5	wild
2016	36	33	Enrofloxacin	<0,03125	wild
2016	37	18	Ceftiofur	>4	NWT
2016	37	18	Colistin	<0,5	wild
2016	37	18	Enrofloxacin	>1	NWT
2016	38	34	Ceftiofur	0.5	wild
2016	38	34	Colistin	1	wild
2016	38	34	Enrofloxacin	>1	NWT
2016	39	35	Ceftiofur	0.25	wild
2016	39	35	Colistin	<0,5	wild
2016	39	35	Enrofloxacin	0.5	NWT
2016	40	36	Ceftiofur	0.25	wild
2016	40	36	Colistin	<0,5	wild
2016	40	36	Enrofloxacin	0.0625	wild
2016	41	37	Ceftiofur	0.25	wild
2016	41	37	Colistin	<0,5	wild
2016	41	37	Enrofloxacin	<0,03125	wild
2016	42	37	Ceftiofur	0.5	wild
2016	42	37	Colistin	<0,5	wild
2016	42	37	Enrofloxacin	<0,03125	wild
2016	43	38	Ceftiofur	0.25	wild
2016	43	38	Colistin	<0,5	wild
2016	43	38	Enrofloxacin	<0,03125	wild
2016	44	39	Ceftiofur	0.5	wild
2016	44	39	Colistin	1	wild
2016	44	39	Enrofloxacin	<0,03125	wild
2016	45	40	Ceftiofur	0.5	wild
2016	45	40	Colistin	<0,5	wild
2016	45	40	Enrofloxacin	0.25	NWT
2016	47	41	Ceftiofur	0.25	wild
2016	47	41	Colistin	<0,5	wild
2016	47	41	Enrofloxacin	0.0625	wild
2016	48	42	Ceftiofur	0.25	wild
2016	48	42	Colistin	>2	NWT
2016	48	42	Enrofloxacin	<0,03125	wild
2016	49	43	Ceftiofur	0.25	wild
2016	49	43	Colistin	<0,5	wild
2016	49	43	Enrofloxacin	<0,03125	wild
2016	50	43	Ceftiofur	<0,125	wild
2016	50	43	Colistin	<0,5	wild
2016	50	43	Enrofloxacin	<0,03125	wild
2016	51	44	Ceftiofur	0.5	wild
2016	51	44	Colistin	<0,5	wild
2016	51	44	Enrofloxacin	0.5	NWT
2016	52	30	Ceftiofur	0.5	wild
2016	52	30	Colistin	1	wild
2016	52	30	Enrofloxacin	0.0625	wild
2016	53	45	Ceftiofur	0.25	wild
2016	53	45	Colistin	<0,5	wild
2016	53	45	Enrofloxacin	<0,03125	wild
2016	54	46	Ceftiofur	0.25	wild
2016	54	46	Colistin	1	wild
2016	54	46	Enrofloxacin	<0,03125	wild
2016	56	47	Ceftiofur	>4	NWT
2016	56	47	Colistin	>2	NWT
2016	56	47	Enrofloxacin	1	NWT
2016	57	48	Ceftiofur	0.5	wild
2016	57	48	Colistin	<0,5	wild
2016	57	48	Enrofloxacin	>1	NWT
2016	58	48	Ceftiofur	0.25	wild
2016	58	48	Colistin	<0,5	wild
2016	58	48	Enrofloxacin	<0,03125	wild
2016	59	38	Ceftiofur	0.5	wild
2016	59	38	Colistin	<0,5	wild
2016	59	38	Enrofloxacin	<0,03125	wild
2016	60	49	Ceftiofur	0.5	wild
2016	60	49	Colistin	<0,5	wild
2016	60	49	Enrofloxacin	<0,03125	wild
2016	61	50	Ceftiofur	0.25	wild
2016	61	50	Colistin	<0,5	wild
2016	61	50	Enrofloxacin	<0,03125	wild
2016	62	48	Ceftiofur	0.5	wild
2016	62	48	Colistin	<0,5	wild
2016	62	48	Enrofloxacin	<0,03125	wild
2016	63	51	Ceftiofur	>4	NWT
2016	63	51	Colistin	1	wild
2016	63	51	Enrofloxacin	>1	NWT
2016	64	52	Ceftiofur	0.5	wild
2016	64	52	Colistin	<0,5	wild
2016	64	52	Enrofloxacin	<0,03125	wild
2016	65	53	Ceftiofur	0.5	wild
2016	65	53	Colistin	<0,5	wild
2016	65	53	Enrofloxacin	<0,03125	wild
2016	66	54	Ceftiofur	0.25	wild
2016	66	54	Colistin	<0,5	wild
2016	66	54	Enrofloxacin	<0,03125	wild
2016	68	55	Ceftiofur	0.25	wild
2016	68	55	Colistin	1	wild
2016	68	55	Enrofloxacin	<0,03125	wild
2016	69	56	Ceftiofur	0.25	wild
2016	69	56	Colistin	<0,5	wild
2016	69	56	Enrofloxacin	<0,03125	wild
2016	70	57	Ceftiofur	0.25	wild
2016	70	57	Colistin	1	wild
2016	70	57	Enrofloxacin	<0,03125	wild
2016	71	58	Ceftiofur	0.25	wild
2016	71	58	Colistin	<0,5	wild
2016	71	58	Enrofloxacin	<0,03125	wild
2016	73	60	Ceftiofur	0.25	wild
2016	73	60	Colistin	<0,5	wild
2016	73	60	Enrofloxacin	<0,03125	wild
2016	74	60	Ceftiofur	0.25	wild
2016	74	60	Colistin	<0,5	wild
2016	74	60	Enrofloxacin	<0,03125	wild
2016	75	59	Ceftiofur	0.25	wild
2016	75	59	Colistin	1	wild
2016	75	59	Enrofloxacin	0.25	NWT
2016	76	61	Ceftiofur	0.5	wild
2016	76	61	Colistin	>2	NWT
2016	76	61	Enrofloxacin	<0,03125	wild
2016	77	61	Ceftiofur	0.25	wild
2016	77	61	Colistin	<0,5	wild
2016	77	61	Enrofloxacin	<0,03125	wild
2016	78	61	Ceftiofur	0.5	wild
2016	78	61	Colistin	<0,5	wild
2016	78	61	Enrofloxacin	<0,03125	wild
2016	79	62	Ceftiofur	>4	NWT
2016	79	62	Colistin	<0,5	wild
2016	79	62	Enrofloxacin	<0,03125	wild
2016	80	62	Ceftiofur	0.25	wild
2016	80	62	Colistin	<0,5	wild
2016	80	62	Enrofloxacin	<0,03125	wild
2016	81	63	Ceftiofur	0.5	wild
2016	81	63	Colistin	1	wild
2016	81	63	Enrofloxacin	0.5	NWT
2016	82	64	Ceftiofur	0.5	wild
2016	82	64	Colistin	2	wild
2016	82	64	Enrofloxacin	<0,03125	wild
2016	83	65	Ceftiofur	0.25	wild
2016	83	65	Colistin	<0,5	wild
2016	83	65	Enrofloxacin	<0,03125	wild
2016	84	66	Ceftiofur	0.25	wild
2016	84	66	Colistin	<0,5	wild
2016	84	66	Enrofloxacin	<0,03125	wild
2016	85	66	Ceftiofur	0.25	wild
2016	85	66	Colistin	<0,5	wild
2016	85	66	Enrofloxacin	0.125	wild
2016	86	67	Ceftiofur	0.5	wild
2016	86	67	Colistin	1	wild
2016	86	67	Enrofloxacin	<0,03125	wild
2016	87	18	Ceftiofur	0.25	wild
2016	87	18	Colistin	<0,5	wild
2016	87	18	Enrofloxacin	<0,03125	wild
2016	88	68	Ceftiofur	0.25	wild
2016	88	68	Colistin	<0,5	wild
2016	88	68	Enrofloxacin	<0,03125	wild
2016	89	68	Ceftiofur	0.5	wild
2016	89	68	Colistin	<0,5	wild
2016	89	68	Enrofloxacin	<0,03125	wild
2016	90	69	Ceftiofur	>4	NWT
2016	90	69	Colistin	<0,5	wild
2016	91	2	Ceftiofur	0.5	wild
2016	91	2	Colistin	<0,5	wild
2016	91	2	Enrofloxacin	<0,03125	wild
2016	92	2	Ceftiofur	>4	NWT
2016	92	2	Colistin	<0,5	wild
2016	92	2	Enrofloxacin	<0,03125	wild
2016	93	70	Ceftiofur	>4	NWT
2016	93	70	Colistin	<0,5	wild
2016	93	70	Enrofloxacin	<0,03125	wild
2016	94	70	Ceftiofur	1	wild
2016	94	70	Colistin	<0,5	wild
2016	94	70	Enrofloxacin	<0,03125	wild
2016	95	71	Enrofloxacin	<0,03125	wild
2016	96	72	Ceftiofur	>4	NWT
2016	96	72	Colistin	>2	NWT
2016	97	73	Ceftiofur	0.5	wild
2016	97	73	Colistin	<0,5	wild
2016	97	73	Enrofloxacin	>1	NWT
2016	98	74	Ceftiofur	0.5	wild
2016	98	74	Colistin	<0,5	wild
2016	98	74	Enrofloxacin	<0,03125	wild
2016	99	74	Ceftiofur	0.25	wild
2016	99	74	Colistin	<0,5	wild
2016	99	74	Enrofloxacin	<0,03125	wild
2016	100	75	Ceftiofur	0.5	wild
2016	100	75	Colistin	1	wild
2016	100	75	Enrofloxacin	>1	NWT
2016	101	76	Ceftiofur	0.5	wild
2016	101	76	Colistin	<0,5	wild
2016	101	76	Enrofloxacin	<0,03125	wild
2016	102	77	Ceftiofur	0.5	wild
2016	102	77	Colistin	<0,5	wild
2016	102	77	Enrofloxacin	0.0625	wild
2016	104	78	Ceftiofur	0.5	wild
2016	104	78	Colistin	1	wild
2016	104	78	Enrofloxacin	<0,03125	wild
2016	105	68	Ceftiofur	0.25	wild
2016	105	68	Colistin	<0,5	wild
2016	105	68	Enrofloxacin	<0,03125	wild
2016	106	79	Ceftiofur	0.25	wild
2016	106	79	Colistin	<0,5	wild
2016	106	79	Enrofloxacin	<0,03125	wild
2016	107	80	Ceftiofur	0.5	wild
2016	107	80	Colistin	<0,5	wild
2016	107	80	Enrofloxacin	<0,03125	wild
2016	108	81	Ceftiofur	0.5	wild
2016	108	81	Colistin	<0,5	wild
2016	108	81	Enrofloxacin	<0,03125	wild
2016	109	82	Ceftiofur	0.5	wild
2016	109	82	Colistin	1	wild
2016	109	82	Enrofloxacin	0.0625	wild
2016	110	83	Ceftiofur	>4	NWT
2016	110	83	Colistin	1	wild
2016	110	83	Enrofloxacin	0.5	NWT
2016	111	84	Ceftiofur	0.5	wild
2016	111	84	Colistin	<0,5	wild
2016	111	84	Enrofloxacin	<0,03125	wild
2016	112	85	Ceftiofur	0.5	wild
2016	112	85	Colistin	<0,5	wild
2016	112	85	Enrofloxacin	<0,03125	wild
2016	113	86	Ceftiofur	0.25	wild
2016	113	86	Colistin	<0,5	wild
2016	113	86	Enrofloxacin	>1	NWT
2016	114	87	Ceftiofur	0.25	wild
2016	114	87	Colistin	1	wild
2016	114	87	Enrofloxacin	<0,03125	wild
2016	115	88	Ceftiofur	0.25	wild
2016	115	88	Colistin	<0,5	wild
2016	115	88	Enrofloxacin	<0,03125	wild
2016	116	89	Ceftiofur	0.5	wild
2016	116	89	Colistin	<0,5	wild
2016	116	89	Enrofloxacin	<0,03125	wild
2016	117	90	Ceftiofur	0.25	wild
2016	117	90	Colistin	<0,5	wild
2016	117	90	Enrofloxacin	0.0625	wild
2016	118	90	Ceftiofur	0.25	wild
2016	118	90	Colistin	<0,5	wild
2016	118	90	Enrofloxacin	<0,03125	wild
2016	119	91	Ceftiofur	0.5	wild
2016	119	91	Colistin	<0,5	wild
2016	119	91	Enrofloxacin	<0,03125	wild
2016	120	91	Ceftiofur	0.5	wild
2016	120	91	Colistin	<0,5	wild
2016	120	91	Enrofloxacin	>1	NWT
2016	121	92	Ceftiofur	0.25	wild
2016	121	92	Colistin	<0,5	wild
2016	121	92	Enrofloxacin	<0,03125	wild
2016	122	93	Ceftiofur	0.5	wild
2016	122	93	Colistin	<0,5	wild
2016	122	93	Enrofloxacin	<0,03125	wild
2016	123	93	Ceftiofur	0.25	wild
2016	123	93	Colistin	<0,5	wild
2016	123	94	Enrofloxacin	<0,03125	wild
2016	125	95	Ceftiofur	>4	NWT
2016	125	95	Colistin	<0,5	wild
2016	125	95	Enrofloxacin	<0,03125	wild
2016	126	96	Ceftiofur	0.25	wild
2016	126	96	Colistin	<0,5	wild
2016	126	96	Enrofloxacin	1	NWT
2016	127	97	Ceftiofur	0.5	wild
2016	127	97	Colistin	<0,5	wild
2016	127	97	Enrofloxacin	<0,03125	wild
2016	128	97	Ceftiofur	0.5	wild
2016	128	97	Colistin	<0,5	wild
2016	128	97	Enrofloxacin	<0,03125	wild
2016	129	97	Ceftiofur	>4	NWT
2016	129	97	Colistin	<0,5	wild
2016	129	97	Enrofloxacin	<0,03125	wild
2016	130	97	Ceftiofur	0.25	wild
2016	130	97	Colistin	<0,5	wild
2016	130	97	Enrofloxacin	<0,03125	wild
2016	131	98	Ceftiofur	0.5	wild
2016	131	98	Colistin	<0,5	wild
2016	131	98	Enrofloxacin	0.0625	wild
2016	132	98	Ceftiofur	0.25	wild
2016	132	98	Colistin	<0,5	wild
2016	132	98	Enrofloxacin	<0,03125	wild
2016	134	99	Ceftiofur	0.25	wild
2016	134	99	Colistin	<0,5	wild
2016	134	99	Enrofloxacin	<0,03125	wild
2016	135	99	Ceftiofur	0.5	wild
2016	135	99	Colistin	<0,5	wild
2016	135	99	Enrofloxacin	<0,03125	wild
2016	136	100	Ceftiofur	0.25	wild
2016	136	100	Colistin	<0,5	wild
2016	136	100	Enrofloxacin	<0,03125	wild
2016	137	101	Ceftiofur	0.5	wild
2016	137	101	Colistin	<0,5	wild
2016	137	101	Enrofloxacin	>1	NWT
2016	138	102	Ceftiofur	0.5	wild
2016	138	102	Colistin	<0,5	wild
2016	138	102	Enrofloxacin	<0,03125	wild
2016	139	103	Ceftiofur	0.5	wild
2016	139	103	Colistin	<0,5	wild
2016	139	103	Enrofloxacin	<0,03125	wild
2016	140	104	Ceftiofur	1	wild
2016	140	104	Colistin	<0,5	wild
2016	140	104	Enrofloxacin	<0,03125	wild
2016	141	105	Ceftiofur	0.25	wild
2016	141	105	Colistin	<0,5	wild
2016	141	105	Enrofloxacin	<0,03125	wild
2016	142	56	Ceftiofur	0.5	wild
2016	142	56	Colistin	<0,5	wild
2016	142	56	Enrofloxacin	<0,03125	wild
2016	143	47	Ceftiofur	>4	NWT
2016	143	47	Colistin	<0,5	wild
2016	143	47	Enrofloxacin	>1	NWT
2016	144	106	Ceftiofur	0.5	wild
2016	144	106	Colistin	<0,5	wild
2016	144	106	Enrofloxacin	<0,03125	wild
2016	145	2	Colistin	<0,5	wild
2016	145	2	Enrofloxacin	<0,03125	wild
2016	146	107	Ceftiofur	0.25	wild
2016	146	107	Colistin	<0,5	wild
2016	146	107	Enrofloxacin	<0,03125	wild
2016	148	108	Ceftiofur	0.25	wild
2016	148	108	Colistin	<0,5	wild
2016	148	108	Enrofloxacin	<0,03125	wild
2016	149	109	Ceftiofur	<0,125	wild
2016	149	109	Colistin	<0,5	wild
2016	149	109	Enrofloxacin	<0,03125	wild
2016	150	109	Ceftiofur	0.5	wild
2016	150	109	Colistin	<0,5	wild
2016	150	109	Enrofloxacin	<0,03125	wild
2016	151	110	Ceftiofur	0.5	wild
2016	151	110	Colistin	<0,5	wild
2016	151	110	Enrofloxacin	<0,03125	wild
2016	152	111	Ceftiofur	0.25	wild
2016	152	111	Colistin	<0,5	wild
2016	152	111	Enrofloxacin	0.125	wild
2016	153	111	Ceftiofur	0.25	wild
2016	153	111	Colistin	<0,5	wild
2016	153	111	Enrofloxacin	0.5	NWT
2016	154	113	Ceftiofur	0.5	wild
2016	154	113	Colistin	<0,5	wild
2016	154	113	Enrofloxacin	>1	NWT
2016	155	113	Ceftiofur	0.5	wild
2016	155	113	Colistin	<0,5	wild
2016	155	113	Enrofloxacin	>1	NWT
2016	156	113	Ceftiofur	>4	NWT
2016	156	113	Colistin	1	wild
2016	156	113	Enrofloxacin	>1	NWT
2016	157	112	Ceftiofur	0.5	wild
2016	157	112	Colistin	<0,5	wild
2016	157	112	Enrofloxacin	<0,03125	wild
2016	158	114	Ceftiofur	0.25	wild
2016	158	114	Colistin	<0,5	wild
2016	158	114	Enrofloxacin	<0,03125	wild
2016	159	79	Ceftiofur	0.25	wild
2016	159	79	Colistin	<0,5	wild
2016	159	79	Enrofloxacin	<0,03125	wild
2016	160	115	Ceftiofur	0.25	wild
2016	160	115	Colistin	<0,5	wild
2016	160	115	Enrofloxacin	<0,03125	wild
2016	161	115	Ceftiofur	0.25	wild
2016	161	115	Colistin	<0,5	wild
2016	161	115	Enrofloxacin	<0,03125	wild
2016	162	116	Ceftiofur	0.5	wild
2016	162	116	Colistin	1	wild
2016	162	116	Enrofloxacin	0.0625	wild
2016	163	117	Ceftiofur	0.25	wild
2016	163	117	Colistin	<0,5	wild
2016	163	117	Enrofloxacin	<0,03125	wild
2016	164	117	Ceftiofur	0.25	wild
2016	164	117	Colistin	<0,5	wild
2016	164	117	Enrofloxacin	<0,03125	wild
2016	166	118	Ceftiofur	0.25	wild
2016	166	118	Colistin	1	wild
2016	166	118	Enrofloxacin	<0,03125	wild
2016	167	119	Ceftiofur	0.5	wild
2016	167	119	Colistin	<0,5	wild
2016	167	119	Enrofloxacin	<0,03125	wild
2016	168	120	Ceftiofur	>4	NWT
2016	168	120	Colistin	<0,5	wild
2016	168	120	Enrofloxacin	0.0625	wild
2016	169	121	Ceftiofur	0.5	wild
2016	169	121	Colistin	>2	NWT
2016	169	121	Enrofloxacin	<0,03125	wild
2016	170	121	Ceftiofur	0.25	wild
2016	170	121	Colistin	>2	NWT
2016	170	121	Enrofloxacin	<0,03125	wild
2016	171	122	Ceftiofur	0.25	wild
2016	171	122	Colistin	>2	NWT
2016	171	122	Enrofloxacin	<0,03125	wild
2016	172	123	Ceftiofur	0.25	wild
2016	172	123	Colistin	<0,5	wild
2016	172	123	Enrofloxacin	<0,03125	wild
2016	173	124	Ceftiofur	0.5	wild
2016	173	124	Colistin	<0,5	wild
2016	173	124	Enrofloxacin	<0,03125	wild
2016	174	124	Ceftiofur	0.25	wild
2016	174	124	Colistin	<0,5	wild
2016	174	124	Enrofloxacin	<0,03125	wild
2016	176	125	Ceftiofur	0.5	wild
2016	176	125	Colistin	1	wild
2016	176	125	Enrofloxacin	<0,03125	wild
2016	178	125	Ceftiofur	0.25	wild
2016	178	125	Colistin	<0,5	wild
2016	178	125	Enrofloxacin	<0,03125	wild
2016	179	126	Ceftiofur	0.5	wild
2016	179	126	Colistin	<0,5	wild
2016	179	126	Enrofloxacin	<0,03125	wild
2016	180	126	Ceftiofur	0.5	wild
2016	180	126	Colistin	1	wild
2016	180	126	Enrofloxacin	<0,03125	wild
2016	181	127	Ceftiofur	0.25	wild
2016	181	127	Colistin	<0,5	wild
2016	181	127	Enrofloxacin	<0,03125	wild
2016	182	128	Ceftiofur	0.25	wild
2016	182	128	Colistin	1	wild
2016	182	128	Enrofloxacin	<0,03125	wild
2016	183	129	Ceftiofur	0.25	wild
2016	183	129	Colistin	<0,5	wild
2016	183	129	Enrofloxacin	<0,03125	wild
2016	184	129	Ceftiofur	0.5	wild
2016	184	129	Colistin	<0,5	wild
2016	184	129	Enrofloxacin	0.5	NWT
2016	185	130	Ceftiofur	0.5	wild
2016	185	130	Colistin	<0,5	wild
2016	185	130	Enrofloxacin	>1	NWT
2016	186	131	Ceftiofur	0.5	wild
2016	186	131	Colistin	<0,5	wild
2016	186	131	Enrofloxacin	<0,03125	wild
2016	187	132	Ceftiofur	0.25	wild
2016	187	132	Colistin	<0,5	wild
2016	187	132	Enrofloxacin	<0,03125	wild
2016	188	133	Ceftiofur	0.5	wild
2016	188	133	Colistin	<0,5	wild
2016	188	133	Enrofloxacin	<0,03125	wild
2016	189	134	Ceftiofur	>4	NWT
2016	189	134	Colistin	1	wild
2016	189	134	Enrofloxacin	>1	NWT
2016	190	135	Ceftiofur	0.5	wild
2016	190	135	Colistin	<0,5	wild
2016	190	135	Enrofloxacin	<0,03125	wild
2016	191	136	Ceftiofur	0.25	wild
2016	191	136	Colistin	<0,5	wild
2016	191	136	Enrofloxacin	<0,03125	wild
2016	192	136	Ceftiofur	0.25	wild
2016	192	136	Colistin	<0,5	wild
2016	192	136	Enrofloxacin	<0,03125	wild
2016	193	136	Ceftiofur	0.25	wild
2016	193	136	Colistin	<0,5	wild
2016	193	136	Enrofloxacin	<0,03125	wild
2016	194	137	Ceftiofur	0.25	wild
2016	194	137	Colistin	<0,5	wild
2016	194	137	Enrofloxacin	<0,03125	wild
2016	195	10	Ceftiofur	>4	NWT
2016	195	10	Colistin	>2	NWT
2016	195	10	Enrofloxacin	<0,03125	wild
2016	196	10	Ceftiofur	0.5	wild
2016	196	10	Colistin	<0,5	wild
2016	196	10	Enrofloxacin	<0,03125	wild
2016	197	138	Ceftiofur	0.25	wild
2016	197	138	Colistin	<0,5	wild
2016	197	138	Enrofloxacin	<0,03125	wild
2016	198	86	Ceftiofur	0.5	wild
2016	198	86	Colistin	<0,5	wild
2016	198	86	Enrofloxacin	>1	NWT
2016	199	139	Ceftiofur	0.5	wild
2016	199	139	Colistin	<0,5	wild
2016	199	139	Enrofloxacin	<0,03125	wild
2016	200	140	Ceftiofur	2	NWT
2016	200	140	Colistin	<0,5	wild
2016	200	140	Enrofloxacin	<0,03125	wild
2016	201	65	Ceftiofur	0.5	wild
2016	201	65	Colistin	<0,5	wild
2016	201	65	Enrofloxacin	<0,03125	wild
2016	202	65	Ceftiofur	0.25	wild
2016	202	65	Colistin	<0,5	wild
2016	202	65	Enrofloxacin	<0,03125	wild
2016	203	141	Ceftiofur	0.25	wild
2016	203	141	Colistin	<0,5	wild
2016	203	141	Enrofloxacin	<0,03125	wild
2016	204	142	Ceftiofur	0.25	wild
2016	204	142	Colistin	<0,5	wild
2016	204	142	Enrofloxacin	>1	NWT
2016	205	89	Ceftiofur	0.25	wild
2016	205	89	Colistin	<0,5	wild
2016	205	89	Enrofloxacin	<0,03125	wild
2016	206	143	Ceftiofur	0.25	wild
2016	206	143	Colistin	>2	NWT
2016	206	143	Enrofloxacin	<0,03125	wild
2016	207	143	Ceftiofur	0.25	wild
2016	207	143	Colistin	<0,5	wild
2016	207	143	Enrofloxacin	<0,03125	wild
2016	208	144	Ceftiofur	0.5	wild
2016	208	144	Colistin	<0,5	wild
2016	208	144	Enrofloxacin	<0,03125	wild
2016	209	145	Ceftiofur	0.25	wild
2016	209	145	Colistin	<0,5	wild
2016	209	145	Enrofloxacin	0.25	NWT
2016	210	146	Ceftiofur	1	wild
2016	210	146	Colistin	<0,5	wild
2016	210	146	Enrofloxacin	>1	NWT
2016	211	147	Ceftiofur	0.5	wild
2016	211	147	Colistin	<0,5	wild
2016	211	147	Enrofloxacin	<0,03125	wild
2016	212	148	Ceftiofur	0.25	wild
2016	212	148	Colistin	<0,5	wild
2016	212	148	Enrofloxacin	<0,03125	wild
2016	213	148	Ceftiofur	0.25	wild
2016	213	148	Colistin	<0,5	wild
2016	213	148	Enrofloxacin	<0,03125	wild
2016	214	150	Ceftiofur	0.25	wild
2016	214	150	Colistin	<0,5	wild
2016	214	150	Enrofloxacin	0.5	NWT
2016	215	149	Ceftiofur	0.25	wild
2016	215	149	Colistin	<0,5	wild
2016	215	149	Enrofloxacin	<0,03125	wild
2016	216	78	Ceftiofur	0.5	wild
2016	216	78	Colistin	<0,5	wild
2016	216	78	Enrofloxacin	<0,03125	wild
2016	217	26	Ceftiofur	0.25	wild
2016	217	26	Colistin	<0,5	wild
2016	217	26	Enrofloxacin	<0,03125	wild
2016	218	151	Ceftiofur	0.25	wild
2016	218	151	Colistin	>2	NWT
2016	218	151	Enrofloxacin	<0,03125	wild
2016	219	151	Ceftiofur	0.25	wild
2016	219	151	Colistin	<0,5	wild
2016	219	151	Enrofloxacin	<0,03125	wild
2016	220	151	Ceftiofur	<0,125	wild
2016	220	151	Colistin	<0,5	wild
2016	220	151	Enrofloxacin	<0,03125	wild
2016	221	12	Ceftiofur	0.25	wild
2016	221	12	Colistin	<0,5	wild
2016	221	12	Enrofloxacin	<0,03125	wild
2016	222	12	Ceftiofur	0.25	wild
2016	222	12	Colistin	<0,5	wild
2016	222	12	Enrofloxacin	<0,03125	wild
2016	223	152	Ceftiofur	0.25	wild
2016	223	152	Colistin	<0,5	wild
2016	223	152	Enrofloxacin	0.0625	wild
2016	224	152	Ceftiofur	0.5	wild
2016	224	152	Colistin	<0,5	wild
2016	224	152	Enrofloxacin	<0,03125	wild
2016	225	66	Ceftiofur	0.25	wild
2016	225	66	Colistin	<0,5	wild
2016	225	66	Enrofloxacin	0.25	NWT
2016	226	66	Ceftiofur	0.25	wild
2016	226	66	Colistin	<0,5	wild
2016	226	66	Enrofloxacin	<0,03125	wild
2016	227	153	Colistin	<0,5	wild
2016	227	153	Enrofloxacin	<0,03125	wild
2016	228	153	Ceftiofur	0.5	wild
2016	228	153	Colistin	<0,5	wild
2016	228	153	Enrofloxacin	<0,03125	wild
2016	229	154	Ceftiofur	0.25	wild
2016	229	154	Colistin	<0,5	wild
2016	229	154	Enrofloxacin	<0,03125	wild
2016	230	154	Ceftiofur	0.5	wild
2016	230	154	Colistin	<0,5	wild
2016	230	154	Enrofloxacin	<0,03125	wild
2016	231	155	Ceftiofur	<0,125	wild
2016	231	155	Colistin	<0,5	wild
2016	231	155	Enrofloxacin	1	NWT
2016	232	155	Ceftiofur	0.25	wild
2016	232	155	Colistin	<0,5	wild
2016	232	155	Enrofloxacin	<0,03125	wild
2016	233	78	Ceftiofur	0.5	wild
2016	233	78	Colistin	<0,5	wild
2016	233	78	Enrofloxacin	<0,03125	wild
2016	234	156	Ceftiofur	0.25	wild
2016	234	156	Colistin	1	wild
2016	234	156	Enrofloxacin	<0,03125	wild
2016	235	157	Ceftiofur	0.25	wild
2016	235	157	Colistin	<0,5	wild
2016	235	157	Enrofloxacin	<0,03125	wild
2016	236	158	Ceftiofur	0.5	wild
2016	236	158	Colistin	<0,5	wild
2016	236	158	Enrofloxacin	<0,03125	wild
2016	237	158	Ceftiofur	0.25	wild
2016	237	158	Colistin	<0,5	wild
2016	237	158	Enrofloxacin	<0,03125	wild
2016	238	158	Ceftiofur	0.25	wild
2016	238	158	Colistin	<0,5	wild
2016	238	158	Enrofloxacin	<0,03125	wild
2016	239	159	Ceftiofur	>4	NWT
2016	239	159	Colistin	<0,5	wild
2016	239	159	Enrofloxacin	<0,03125	wild
2016	240	2	Ceftiofur	>4	NWT
2016	240	2	Colistin	1	wild
2016	240	2	Enrofloxacin	<0,03125	wild
2016	241	160	Ceftiofur	0.25	wild
2016	241	160	Colistin	<0,5	wild
2016	241	160	Enrofloxacin	<0,03125	wild
2016	242	161	Ceftiofur	0.25	wild
2016	242	161	Colistin	<0,5	wild
2016	242	161	Enrofloxacin	<0,03125	wild
2016	243	156	Ceftiofur	0.25	wild
2016	243	156	Colistin	<0,5	wild
2016	243	156	Enrofloxacin	<0,03125	wild
2016	244	162	Ceftiofur	0.25	wild
2016	244	162	Colistin	<0,5	wild
2016	244	162	Enrofloxacin	<0,03125	wild
2016	245	163	Ceftiofur	0.5	wild
2016	245	163	Colistin	<0,5	wild
2016	245	163	Enrofloxacin	<0,03125	wild
2016	246	163	Ceftiofur	0.25	wild
2016	246	163	Colistin	<0,5	wild
2016	246	163	Enrofloxacin	<0,03125	wild
2016	247	163	Ceftiofur	<0,125	wild
2016	247	163	Colistin	>2	NWT
2016	247	163	Enrofloxacin	<0,03125	wild
2016	248	141	Ceftiofur	0.25	wild
2016	248	141	Colistin	<0,5	wild
2016	248	141	Enrofloxacin	<0,03125	wild
2016	249	164	Ceftiofur	0.5	wild
2016	249	164	Colistin	<0,5	wild
2016	249	164	Enrofloxacin	0.5	NWT
2016	250	165	Ceftiofur	0.25	wild
2016	250	165	Colistin	<0,5	wild
2016	250	165	Enrofloxacin	<0,03125	wild
2016	251	166	Ceftiofur	0.25	wild
2016	251	166	Colistin	<0,5	wild
2016	251	166	Enrofloxacin	<0,03125	wild
2016	252	166	Ceftiofur	0.25	wild
2016	252	166	Colistin	<0,5	wild
2016	252	166	Enrofloxacin	<0,03125	wild
2016	254	166	Ceftiofur	0.25	wild
2016	254	166	Colistin	<0,5	wild
2016	254	166	Enrofloxacin	<0,03125	wild
2016	255	166	Ceftiofur	0.25	wild
2016	255	166	Colistin	<0,5	wild
2016	255	166	Enrofloxacin	<0,03125	wild
2016	256	167	Ceftiofur	0.25	wild
2016	256	167	Colistin	<0,5	wild
2016	256	167	Enrofloxacin	<0,03125	wild
2016	257	130	Ceftiofur	0.25	wild
2016	257	130	Colistin	<0,5	wild
2016	257	130	Enrofloxacin	<0,03125	wild
2016	259	168	Ceftiofur	0.5	wild
2016	259	168	Colistin	<0,5	wild
2016	259	168	Enrofloxacin	>1	NWT
2016	260	168	Ceftiofur	0.5	wild
2016	260	168	Colistin	<0,5	wild
2016	260	168	Enrofloxacin	<0,03125	wild
2016	261	169	Ceftiofur	0.5	wild
2016	261	169	Colistin	<0,5	wild
2016	261	169	Enrofloxacin	<0,03125	wild
2016	262	56	Ceftiofur	1	wild
2016	262	56	Colistin	<0,5	wild
2016	262	56	Enrofloxacin	<0,03125	wild
2016	263	170	Ceftiofur	0.25	wild
2016	263	170	Colistin	>2	NWT
2016	263	170	Enrofloxacin	<0,03125	wild
2016	264	170	Ceftiofur	0.5	wild
2016	264	170	Colistin	<0,5	wild
2016	264	170	Enrofloxacin	>1	NWT
2016	266	171	Ceftiofur	0.25	wild
2016	266	171	Colistin	<0,5	wild
2016	266	171	Enrofloxacin	>1	NWT
2016	267	172	Ceftiofur	0.5	wild
2016	267	172	Colistin	<0,5	wild
2016	267	172	Enrofloxacin	<0,03125	wild
2016	268	172	Colistin	<0,5	wild
2016	268	172	Enrofloxacin	0.0625	wild
2016	269	173	Ceftiofur	0.5	wild
2016	269	173	Colistin	>2	NWT
2016	269	173	Enrofloxacin	>1	NWT
2016	270	174	Ceftiofur	<0,125	wild
2016	270	174	Colistin	<0,5	wild
2016	270	174	Enrofloxacin	<0,03125	wild
2016	271	175	Ceftiofur	>4	NWT
2016	271	175	Colistin	<0,5	wild
2016	271	175	Enrofloxacin	<0,03125	wild
2016	272	176	Ceftiofur	0.25	wild
2016	272	176	Colistin	<0,5	wild
2016	272	176	Enrofloxacin	>1	NWT
2016	273	177	Ceftiofur	0.25	wild
2016	273	177	Colistin	<0,5	wild
2016	273	177	Enrofloxacin	<0,03125	wild
2016	274	178	Ceftiofur	<0,125	wild
2016	274	178	Colistin	<0,5	wild
2016	274	178	Enrofloxacin	<0,03125	wild
2016	276	178	Ceftiofur	0.25	wild
2016	276	178	Colistin	<0,5	wild
2016	276	178	Enrofloxacin	<0,03125	wild
2016	277	178	Ceftiofur	0.25	wild
2016	277	178	Colistin	<0,5	wild
2016	277	178	Enrofloxacin	<0,03125	wild
2016	278	179	Ceftiofur	<0,125	wild
2016	278	179	Colistin	<0,5	wild
2016	278	179	Enrofloxacin	<0,03125	wild
2016	279	179	Ceftiofur	0.25	wild
2016	279	179	Colistin	<0,5	wild
2016	279	179	Enrofloxacin	<0,03125	wild
2016	280	180	Ceftiofur	0.25	wild
2016	280	180	Colistin	<0,5	wild
2016	280	180	Enrofloxacin	<0,03125	wild
2016	281	181	Ceftiofur	>4	NWT
2016	281	181	Colistin	<0,5	wild
2016	281	181	Enrofloxacin	<0,03125	wild
2016	283	182	Ceftiofur	0.5	wild
2016	283	182	Colistin	<0,5	wild
2016	283	182	Enrofloxacin	<0,03125	wild
2016	285	122	Ceftiofur	1	wild
2016	285	122	Colistin	>2	NWT
2016	285	122	Enrofloxacin	0.125	wild
2016	286	183	Ceftiofur	0.25	wild
2016	286	183	Colistin	>2	NWT
2016	286	183	Enrofloxacin	<0,03125	wild
2016	288	183	Ceftiofur	0.5	wild
2016	288	183	Colistin	>2	NWT
2016	288	183	Enrofloxacin	<0,03125	wild
2016	289	44	Ceftiofur	0.25	wild
2016	289	44	Colistin	<0,5	wild
2016	289	44	Enrofloxacin	<0,03125	wild
2016	290	44	Ceftiofur	0.25	wild
2016	290	44	Colistin	<0,5	wild
2016	290	44	Enrofloxacin	>1	NWT
2016	291	184	Ceftiofur	<0,125	wild
2016	291	184	Colistin	<0,5	wild
2016	291	184	Enrofloxacin	<0,03125	wild
2016	293	185	Ceftiofur	0.25	wild
2016	293	185	Colistin	<0,5	wild
2016	293	185	Enrofloxacin	<0,03125	wild
2016	294	186	Ceftiofur	0.5	wild
2016	294	186	Colistin	1	wild
2016	294	186	Enrofloxacin	<0,03125	wild
2016	295	187	Ceftiofur	0.25	wild
2016	295	187	Colistin	<0,5	wild
2016	295	187	Enrofloxacin	<0,03125	wild
2016	296	188	Ceftiofur	>4	NWT
2016	296	188	Colistin	<0,5	wild
2016	296	188	Enrofloxacin	>1	NWT
2016	297	189	Ceftiofur	1	wild
2016	297	189	Colistin	<0,5	wild
2016	297	189	Enrofloxacin	0.0625	wild
2016	298	190	Ceftiofur	>4	NWT
2016	298	190	Colistin	<0,5	wild
2016	298	190	Enrofloxacin	>1	NWT
2016	299	43	Ceftiofur	0.25	wild
2016	299	43	Colistin	2	wild
2016	299	43	Enrofloxacin	<0,03125	wild
2016	300	43	Ceftiofur	0.5	wild
2016	300	43	Colistin	<0,5	wild
2016	300	43	Enrofloxacin	<0,03125	wild
2016	301	176	Ceftiofur	0.25	wild
2016	301	176	Colistin	<0,5	wild
2016	301	176	Enrofloxacin	>1	NWT
2016	302	130	Ceftiofur	0.5	wild
2016	302	130	Colistin	<0,5	wild
2016	302	130	Enrofloxacin	0.125	wild
2016	303	191	Ceftiofur	0.25	wild
2016	303	191	Colistin	>2	NWT
2016	303	191	Enrofloxacin	<0,03125	wild
2016	304	191	Ceftiofur	0.25	wild
2016	304	191	Colistin	2	wild
2016	304	191	Enrofloxacin	<0,03125	wild
2016	305	191	Ceftiofur	<0,125	wild
2016	305	191	Colistin	>2	NWT
2016	305	191	Enrofloxacin	0.125	wild
2016	306	191	Ceftiofur	0.25	wild
2016	306	191	Colistin	>2	NWT
2016	306	191	Enrofloxacin	0.125	wild
2016	307	39	Ceftiofur	0.25	wild
2016	307	39	Colistin	1	wild
2016	307	39	Enrofloxacin	<0,03125	wild
2016	308	39	Ceftiofur	0.25	wild
2016	308	39	Colistin	<0,5	wild
2016	308	39	Enrofloxacin	<0,03125	wild
2016	309	192	Ceftiofur	0.25	wild
2016	309	192	Colistin	<0,5	wild
2016	309	192	Enrofloxacin	<0,03125	wild
2016	310	193	Ceftiofur	0.5	wild
2016	310	193	Colistin	<0,5	wild
2016	310	193	Enrofloxacin	0.125	wild
2016	311	194	Ceftiofur	0.5	wild
2016	311	194	Colistin	<0,5	wild
2016	311	194	Enrofloxacin	0.25	NWT
2016	312	194	Ceftiofur	<0,125	wild
2016	312	194	Colistin	<0,5	wild
2016	312	194	Enrofloxacin	<0,03125	wild
2016	313	195	Ceftiofur	0.25	wild
2016	313	195	Colistin	<0,5	wild
2016	313	195	Enrofloxacin	<0,03125	wild
2016	314	195	Ceftiofur	0.25	wild
2016	314	195	Colistin	<0,5	wild
2016	314	195	Enrofloxacin	<0,03125	wild
2016	315	196	Ceftiofur	0.5	wild
2016	315	196	Colistin	<0,5	wild
2016	315	196	Enrofloxacin	<0,03125	wild
2016	316	196	Ceftiofur	0.5	wild
2016	316	196	Colistin	<0,5	wild
2016	316	196	Enrofloxacin	<0,03125	wild
2016	317	48	Ceftiofur	0.5	wild
2016	317	48	Colistin	<0,5	wild
2016	317	48	Enrofloxacin	>1	NWT
2016	318	48	Ceftiofur	0.25	wild
2016	318	48	Colistin	<0,5	wild
2016	318	48	Enrofloxacin	<0,03125	wild
2016	319	123	Ceftiofur	0.5	wild
2016	319	123	Colistin	<0,5	wild
2016	319	123	Enrofloxacin	<0,03125	wild
2016	320	123	Ceftiofur	0.5	wild
2016	320	123	Colistin	<0,5	wild
2016	320	123	Enrofloxacin	<0,03125	wild
2016	321	197	Ceftiofur	0.25	wild
2016	321	197	Colistin	<0,5	wild
2016	321	197	Enrofloxacin	<0,03125	wild
2016	322	197	Ceftiofur	0.25	wild
2016	322	197	Colistin	<0,5	wild
2016	322	197	Enrofloxacin	<0,03125	wild
2016	323	198	Ceftiofur	0.5	wild
2016	323	198	Colistin	1	wild
2016	323	198	Enrofloxacin	<0,03125	wild
2016	324	133	Ceftiofur	0.25	wild
2016	324	133	Colistin	<0,5	wild
2016	324	133	Enrofloxacin	<0,03125	wild
2016	325	199	Ceftiofur	0.5	wild
2016	325	199	Colistin	<0,5	wild
2016	325	199	Enrofloxacin	>1	NWT
2016	326	200	Ceftiofur	0.25	wild
2016	326	200	Colistin	<0,5	wild
2016	326	200	Enrofloxacin	<0,03125	wild
2016	327	199	Ceftiofur	0.25	wild
2016	327	199	Colistin	<0,5	wild
2016	327	199	Enrofloxacin	<0,03125	wild
2016	328	199	Ceftiofur	0.5	wild
2016	328	199	Colistin	<0,5	wild
2016	328	199	Enrofloxacin	>1	NWT
2016	329	201	Ceftiofur	0.5	wild
2016	329	201	Colistin	<0,5	wild
2016	329	201	Enrofloxacin	<0,03125	wild
2016	330	202	Ceftiofur	0.5	wild
2016	330	202	Colistin	<0,5	wild
2016	330	202	Enrofloxacin	>1	NWT
2016	331	123	Ceftiofur	0.5	wild
2016	331	123	Colistin	<0,5	wild
2016	331	123	Enrofloxacin	<0,03125	wild
2016	332	203	Ceftiofur	0.5	wild
2016	332	203	Colistin	<0,5	wild
2016	332	203	Enrofloxacin	<0,03125	wild
2016	333	203	Ceftiofur	0.25	wild
2016	333	203	Colistin	<0,5	wild
2016	333	203	Enrofloxacin	<0,03125	wild
2016	334	204	Ceftiofur	<0,125	wild
2016	334	204	Colistin	<0,5	wild
2016	334	204	Enrofloxacin	<0,03125	wild
2016	335	205	Ceftiofur	0.25	wild
2016	335	205	Colistin	<0,5	wild
2016	335	205	Enrofloxacin	<0,03125	wild
2016	336	205	Ceftiofur	0.25	wild
2016	336	205	Colistin	<0,5	wild
2016	336	205	Enrofloxacin	<0,03125	wild
2016	337	181	Ceftiofur	>4	NWT
2016	337	181	Colistin	<0,5	wild
2016	337	181	Enrofloxacin	0.0625	wild
2016	338	206	Ceftiofur	0.5	wild
2016	338	206	Colistin	<0,5	wild
2016	338	206	Enrofloxacin	<0,03125	wild
2016	339	207	Ceftiofur	0.25	wild
2016	339	207	Colistin	<0,5	wild
2016	339	207	Enrofloxacin	0.25	NWT
2016	340	208	Ceftiofur	0.25	wild
2016	340	208	Colistin	<0,5	wild
2016	340	208	Enrofloxacin	0.25	NWT
2016	341	208	Ceftiofur	<0,125	wild
2016	341	208	Colistin	<0,5	wild
2016	341	208	Enrofloxacin	<0,03125	wild
2016	342	209	Ceftiofur	0.25	wild
2016	342	209	Colistin	<0,5	wild
2016	342	209	Enrofloxacin	<0,03125	wild
2016	343	209	Ceftiofur	0.25	wild
2016	343	209	Colistin	<0,5	wild
2016	343	209	Enrofloxacin	<0,03125	wild
2016	344	210	Ceftiofur	0.25	wild
2016	344	210	Colistin	1	wild
2016	344	210	Enrofloxacin	<0,03125	wild
2016	345	210	Ceftiofur	>4	NWT
2016	345	210	Colistin	>2	NWT
2016	345	210	Enrofloxacin	>1	NWT
2016	346	211	Ceftiofur	0.25	wild
2016	346	211	Colistin	<0,5	wild
2016	346	211	Enrofloxacin	0.5	NWT
2016	347	212	Ceftiofur	0.5	wild
2016	347	212	Colistin	<0,5	wild
2016	347	212	Enrofloxacin	<0,03125	wild
2016	348	121	Ceftiofur	0.25	wild
2016	348	121	Colistin	>2	NWT
2016	348	121	Enrofloxacin	0.0625	wild
2016	349	213	Ceftiofur	0.5	wild
2016	349	213	Colistin	<0,5	wild
2016	349	213	Enrofloxacin	0.5	NWT
2016	350	41	Ceftiofur	0.25	wild
2016	350	41	Colistin	<0,5	wild
2016	350	41	Enrofloxacin	<0,03125	wild
2016	351	122	Ceftiofur	>4	NWT
2016	351	122	Colistin	<0,5	wild
2016	351	122	Enrofloxacin	<0,03125	wild
2016	352	122	Ceftiofur	0.5	wild
2016	352	122	Colistin	>2	NWT
2016	352	122	Enrofloxacin	<0,03125	wild
2016	353	214	Ceftiofur	0.25	wild
2016	353	214	Colistin	<0,5	wild
2016	353	214	Enrofloxacin	<0,03125	wild
2016	354	215	Ceftiofur	>4	NWT
2016	354	215	Colistin	<0,5	wild
2016	354	215	Enrofloxacin	<0,03125	wild
2016	356	216	Ceftiofur	0.25	wild
2016	356	216	Colistin	<0,5	wild
2016	356	216	Enrofloxacin	<0,03125	wild
2016	357	199	Ceftiofur	0.25	wild
2016	357	199	Colistin	<0,5	wild
2016	357	199	Enrofloxacin	>1	NWT
2016	358	217	Ceftiofur	0.25	wild
2016	358	217	Colistin	<0,5	wild
2016	358	217	Enrofloxacin	<0,03125	wild
2016	359	218	Colistin	<0,5	wild
2016	359	218	Enrofloxacin	<0,03125	wild
2016	360	219	Ceftiofur	0.25	wild
2016	360	219	Colistin	<0,5	wild
2016	360	219	Enrofloxacin	<0,03125	wild
2016	361	220	Ceftiofur	0.5	wild
2016	361	220	Colistin	<0,5	wild
2016	361	220	Enrofloxacin	<0,03125	wild
2016	362	110	Ceftiofur	0.25	wild
2016	362	110	Colistin	<0,5	wild
2016	362	110	Enrofloxacin	<0,03125	wild
2016	363	221	Ceftiofur	0.5	wild
2016	363	221	Colistin	<0,5	wild
2016	363	221	Enrofloxacin	<0,03125	wild
2016	364	70	Ceftiofur	0.25	wild
2016	364	70	Colistin	<0,5	wild
2016	364	70	Enrofloxacin	<0,03125	wild
2016	365	222	Ceftiofur	0.5	wild
2016	365	222	Colistin	<0,5	wild
2016	365	222	Enrofloxacin	>1	NWT
2016	366	223	Ceftiofur	0.5	wild
2016	366	223	Colistin	<0,5	wild
2016	366	223	Enrofloxacin	<0,03125	wild
2016	367	224	Ceftiofur	0.5	wild
2016	367	224	Colistin	<0,5	wild
2016	367	224	Enrofloxacin	<0,03125	wild
2016	368	224	Ceftiofur	<0,125	wild
2016	368	224	Colistin	<0,5	wild
2016	368	224	Enrofloxacin	<0,03125	wild
2016	369	225	Ceftiofur	0.5	wild
2016	369	225	Colistin	<0,5	wild
2016	369	225	Enrofloxacin	0.125	wild
2016	370	20	Ceftiofur	0.25	wild
2016	370	20	Colistin	<0,5	wild
2016	370	20	Enrofloxacin	<0,03125	wild
2016	371	20	Ceftiofur	0.5	wild
2016	371	20	Colistin	<0,5	wild
2016	371	20	Enrofloxacin	0.125	wild
2016	372	20	Ceftiofur	0.25	wild
2016	372	20	Colistin	<0,5	wild
2016	372	20	Enrofloxacin	<0,03125	wild
2016	373	226	Ceftiofur	0.25	wild
2016	373	226	Colistin	<0,5	wild
2016	373	226	Enrofloxacin	<0,03125	wild
2016	374	227	Ceftiofur	0.25	wild
2016	374	227	Colistin	<0,5	wild
2016	374	227	Enrofloxacin	<0,03125	wild
2016	375	122	Ceftiofur	0.5	wild
2016	375	122	Colistin	<0,5	wild
2016	375	122	Enrofloxacin	<0,03125	wild
2016	376	122	Ceftiofur	0.5	wild
2016	376	122	Colistin	1	wild
2016	376	122	Enrofloxacin	<0,03125	wild
2016	377	122	Ceftiofur	0.25	wild
2016	377	122	Colistin	>2	NWT
2016	377	122	Enrofloxacin	<0,03125	wild
2016	379	228	Ceftiofur	0.25	wild
2016	379	228	Colistin	<0,5	wild
2016	379	228	Enrofloxacin	<0,03125	wild
2016	380	225	Ceftiofur	0.5	wild
2016	380	225	Colistin	<0,5	wild
2016	380	225	Enrofloxacin	>1	NWT
2016	381	225	Ceftiofur	0.5	wild
2016	381	225	Colistin	<0,5	wild
2016	381	225	Enrofloxacin	0.125	wild
2016	382	229	Ceftiofur	0.5	wild
2016	382	229	Colistin	<0,5	wild
2016	382	229	Enrofloxacin	<0,03125	wild
2016	383	106	Ceftiofur	0.25	wild
2016	383	106	Colistin	<0,5	wild
2016	383	106	Enrofloxacin	<0,03125	wild
2016	384	230	Ceftiofur	0.25	wild
2016	384	230	Colistin	<0,5	wild
2016	384	230	Enrofloxacin	<0,03125	wild
2016	385	230	Ceftiofur	0.25	wild
2016	385	230	Colistin	<0,5	wild
2016	385	230	Enrofloxacin	0.25	NWT
2016	386	231	Ceftiofur	>4	NWT
2016	386	231	Colistin	<0,5	wild
2016	386	231	Enrofloxacin	0.5	NWT
2016	387	231	Ceftiofur	4	NWT
2016	387	231	Colistin	<0,5	wild
2016	387	231	Enrofloxacin	0.5	NWT
2016	388	232	Ceftiofur	0.25	wild
2016	388	232	Colistin	<0,5	wild
2016	388	232	Enrofloxacin	<0,03125	wild
2016	389	214	Ceftiofur	0.5	wild
2016	389	214	Colistin	<0,5	wild
2016	389	214	Enrofloxacin	<0,03125	wild
2016	390	233	Ceftiofur	0.5	wild
2016	390	233	Colistin	<0,5	wild
2016	390	233	Enrofloxacin	<0,03125	wild
2016	391	234	Ceftiofur	0.25	wild
2016	391	234	Colistin	<0,5	wild
2016	391	234	Enrofloxacin	<0,03125	wild
2016	392	234	Ceftiofur	0.25	wild
2016	392	234	Colistin	<0,5	wild
2016	392	234	Enrofloxacin	<0,03125	wild
2016	393	235	Ceftiofur	<0,125	wild
2016	393	235	Colistin	>2	NWT
2016	393	235	Enrofloxacin	0.25	NWT
2016	394	236	Ceftiofur	0.25	wild
2016	394	236	Colistin	<0,5	wild
2016	394	236	Enrofloxacin	<0,03125	wild
2016	395	236	Ceftiofur	0.25	wild
2016	395	236	Colistin	<0,5	wild
2016	395	236	Enrofloxacin	<0,03125	wild
2016	396	238	Ceftiofur	0.25	wild
2016	396	238	Colistin	<0,5	wild
2016	396	238	Enrofloxacin	<0,03125	wild
2016	397	239	Ceftiofur	>4	NWT
2016	397	239	Colistin	<0,5	wild
2016	397	239	Enrofloxacin	>1	NWT
2016	398	240	Ceftiofur	0.25	wild
2016	398	240	Colistin	<0,5	wild
2016	398	240	Enrofloxacin	<0,03125	wild
2016	399	241	Ceftiofur	0.25	wild
2016	399	241	Colistin	<0,5	wild
2016	399	241	Enrofloxacin	<0,03125	wild
2016	400	241	Ceftiofur	0.25	wild
2016	400	241	Colistin	<0,5	wild
2016	400	241	Enrofloxacin	<0,03125	wild
2016	401	242	Ceftiofur	0.25	wild
2016	401	242	Colistin	<0,5	wild
2016	401	242	Enrofloxacin	<0,03125	wild
2016	402	203	Ceftiofur	0.5	wild
2016	402	203	Colistin	<0,5	wild
2016	402	203	Enrofloxacin	<0,03125	wild
2016	403	243	Ceftiofur	0.25	wild
2016	403	243	Colistin	<0,5	wild
2016	403	243	Enrofloxacin	<0,03125	wild
2016	404	244	Ceftiofur	4	NWT
2016	404	244	Colistin	<0,5	wild
2016	404	244	Enrofloxacin	0.25	NWT
2016	405	245	Ceftiofur	<0,125	wild
2016	405	245	Colistin	<0,5	wild
2016	405	245	Enrofloxacin	<0,03125	wild
2016	406	245	Ceftiofur	0.25	wild
2016	406	245	Colistin	<0,5	wild
2016	406	245	Enrofloxacin	<0,03125	wild
2016	407	246	Ceftiofur	0.5	wild
2016	407	246	Colistin	<0,5	wild
2016	407	246	Enrofloxacin	<0,03125	wild
2016	408	247	Ceftiofur	0.25	wild
2016	408	247	Colistin	<0,5	wild
2016	408	247	Enrofloxacin	<0,03125	wild
2016	409	248	Ceftiofur	<0,125	wild
2016	409	248	Colistin	<0,5	wild
2016	409	248	Enrofloxacin	<0,03125	wild
2016	410	249	Ceftiofur	0.25	wild
2016	410	249	Colistin	<0,5	wild
2016	410	249	Enrofloxacin	<0,03125	wild
2016	412	249	Ceftiofur	0.25	wild
2016	412	249	Colistin	<0,5	wild
2016	412	249	Enrofloxacin	<0,03125	wild
2016	413	250	Ceftiofur	>4	NWT
2016	413	250	Colistin	<0,5	wild
2016	413	250	Enrofloxacin	<0,03125	wild
2016	414	251	Ceftiofur	0.5	wild
2016	414	251	Colistin	<0,5	wild
2016	414	251	Enrofloxacin	<0,03125	wild
2016	415	252	Ceftiofur	0.25	wild
2016	415	252	Colistin	<0,5	wild
2016	415	252	Enrofloxacin	<0,03125	wild
2016	416	253	Ceftiofur	>4	NWT
2016	416	253	Colistin	<0,5	wild
2016	416	253	Enrofloxacin	>1	NWT
2016	417	253	Ceftiofur	>4	NWT
2016	417	253	Colistin	<0,5	wild
2016	417	253	Enrofloxacin	>1	NWT
2016	418	254	Ceftiofur	0.25	wild
2016	418	254	Colistin	<0,5	wild
2016	418	254	Enrofloxacin	>1	NWT
2016	419	255	Ceftiofur	0.25	wild
2016	419	255	Colistin	<0,5	wild
2016	419	255	Enrofloxacin	<0,03125	wild
2016	420	256	Ceftiofur	0.5	wild
2016	420	256	Colistin	<0,5	wild
2016	420	256	Enrofloxacin	<0,03125	wild
2016	421	257	Ceftiofur	0.25	wild
2016	421	257	Colistin	<0,5	wild
2016	421	257	Enrofloxacin	<0,03125	wild
2016	422	257	Ceftiofur	0.25	wild
2016	422	257	Colistin	<0,5	wild
2016	422	257	Enrofloxacin	0.25	NWT
2016	423	258	Ceftiofur	0.5	wild
2016	423	258	Colistin	<0,5	wild
2016	423	258	Enrofloxacin	<0,03125	wild
2016	424	115	Ceftiofur	0.25	wild
2016	424	115	Colistin	<0,5	wild
2016	424	115	Enrofloxacin	<0,03125	wild
2016	425	115	Ceftiofur	0.25	wild
2016	425	115	Colistin	<0,5	wild
2016	425	115	Enrofloxacin	<0,03125	wild
2016	426	115	Ceftiofur	0.25	wild
2016	426	115	Colistin	<0,5	wild
2016	426	115	Enrofloxacin	0.5	NWT
2016	427	115	Ceftiofur	0.25	wild
2016	427	115	Colistin	<0,5	wild
2016	427	115	Enrofloxacin	<0,03125	wild
2016	428	115	Ceftiofur	0.25	wild
2016	428	115	Colistin	<0,5	wild
2016	428	115	Enrofloxacin	<0,03125	wild
2016	429	259	Ceftiofur	0.25	wild
2016	429	259	Colistin	<0,5	wild
2016	429	259	Enrofloxacin	<0,03125	wild
2016	430	260	Ceftiofur	<0,125	wild
2016	430	260	Colistin	>2	NWT
2016	430	260	Enrofloxacin	<0,03125	wild
2016	431	260	Ceftiofur	0.25	wild
2016	431	260	Colistin	<0,5	wild
2016	431	260	Enrofloxacin	0.125	wild
2016	432	260	Ceftiofur	0.25	wild
2016	432	260	Colistin	<0,5	wild
2016	432	260	Enrofloxacin	<0,03125	wild
2016	433	260	Ceftiofur	2	NWT
2016	433	260	Colistin	>2	NWT
2016	433	260	Enrofloxacin	0.5	NWT
2016	434	2	Ceftiofur	0.5	wild
2016	434	2	Colistin	1	wild
2016	434	2	Enrofloxacin	<0,03125	wild
2016	435	261	Ceftiofur	0.25	wild
2016	435	261	Colistin	<0,5	wild
2016	435	261	Enrofloxacin	<0,03125	wild
2016	436	262	Ceftiofur	0.25	wild
2016	436	262	Colistin	<0,5	wild
2016	436	262	Enrofloxacin	<0,03125	wild
2016	438	263	Ceftiofur	0.5	wild
2016	438	263	Colistin	>2	NWT
2016	438	263	Enrofloxacin	<0,03125	wild
2016	439	115	Ceftiofur	0.25	wild
2016	439	115	Colistin	<0,5	wild
2016	439	115	Enrofloxacin	<0,03125	wild
2016	440	115	Ceftiofur	0.25	wild
2016	440	115	Colistin	<0,5	wild
2016	440	115	Enrofloxacin	<0,03125	wild
2016	441	264	Ceftiofur	0.25	wild
2016	441	264	Colistin	<0,5	wild
2016	441	264	Enrofloxacin	<0,03125	wild
2016	442	264	Ceftiofur	0.25	wild
2016	442	264	Colistin	<0,5	wild
2016	442	264	Enrofloxacin	<0,03125	wild
2016	443	41	Ceftiofur	0.25	wild
2016	443	41	Colistin	<0,5	wild
2016	443	41	Enrofloxacin	<0,03125	wild
2016	444	18	Ceftiofur	0.25	wild
2016	444	18	Colistin	<0,5	wild
2016	444	18	Enrofloxacin	<0,03125	wild
2016	445	216	Ceftiofur	0.25	wild
2016	445	216	Colistin	<0,5	wild
2016	445	216	Enrofloxacin	<0,03125	wild
2016	446	216	Ceftiofur	0.25	wild
2016	446	216	Colistin	<0,5	wild
2016	446	216	Enrofloxacin	0.25	NWT
2016	447	265	Ceftiofur	0.25	wild
2016	447	265	Colistin	<0,5	wild
2016	447	265	Enrofloxacin	<0,03125	wild
2016	448	266	Ceftiofur	0.5	wild
2016	448	266	Colistin	<0,5	wild
2016	448	266	Enrofloxacin	<0,03125	wild
2016	449	267	Ceftiofur	0.25	wild
2016	449	267	Colistin	<0,5	wild
2016	449	267	Enrofloxacin	<0,03125	wild
2016	450	268	Ceftiofur	0.25	wild
2016	450	268	Colistin	<0,5	wild
2016	450	268	Enrofloxacin	<0,03125	wild
2016	451	268	Ceftiofur	0.25	wild
2016	451	268	Colistin	<0,5	wild
2016	451	268	Enrofloxacin	<0,03125	wild
2016	452	150	Ceftiofur	0.25	wild
2016	452	150	Colistin	<0,5	wild
2016	452	150	Enrofloxacin	0.25	NWT
2016	453	269	Ceftiofur	0.5	wild
2016	453	269	Colistin	<0,5	wild
2016	453	269	Enrofloxacin	<0,03125	wild
2016	454	270	Ceftiofur	0.5	wild
2016	454	270	Colistin	<0,5	wild
2016	454	270	Enrofloxacin	<0,03125	wild
2016	455	271	Ceftiofur	0.25	wild
2016	455	271	Colistin	<0,5	wild
2016	455	271	Enrofloxacin	<0,03125	wild
2016	456	271	Ceftiofur	0.5	wild
2016	456	271	Colistin	<0,5	wild
2016	456	271	Enrofloxacin	<0,03125	wild
2016	457	272	Ceftiofur	0.25	wild
2016	457	272	Colistin	<0,5	wild
2016	457	272	Enrofloxacin	<0,03125	wild
2016	458	273	Ceftiofur	0.5	wild
2016	458	273	Colistin	1	wild
2016	458	273	Enrofloxacin	0.5	NWT
2016	459	274	Ceftiofur	0.25	wild
2016	459	274	Colistin	<0,5	wild
2016	459	274	Enrofloxacin	<0,03125	wild
2016	460	275	Ceftiofur	0.25	wild
2016	460	275	Colistin	<0,5	wild
2016	460	275	Enrofloxacin	<0,03125	wild
2016	461	276	Ceftiofur	1	wild
2016	461	276	Colistin	<0,5	wild
2016	461	276	Enrofloxacin	<0,03125	wild
2016	462	276	Ceftiofur	0.5	wild
2016	462	276	Colistin	<0,5	wild
2016	462	276	Enrofloxacin	<0,03125	wild
2016	463	277	Ceftiofur	0.25	wild
2016	463	277	Colistin	<0,5	wild
2016	463	277	Enrofloxacin	0.5	NWT
2016	464	278	Ceftiofur	0.25	wild
2016	464	278	Colistin	<0,5	wild
2016	464	278	Enrofloxacin	>1	NWT
2016	466	279	Ceftiofur	0.25	wild
2016	466	279	Colistin	<0,5	wild
2016	466	279	Enrofloxacin	<0,03125	wild
2016	467	26	Ceftiofur	0.25	wild
2016	467	26	Colistin	1	wild
2016	467	26	Enrofloxacin	<0,03125	wild
2016	468	73	Ceftiofur	0.5	wild
2016	468	73	Colistin	<0,5	wild
2016	468	73	Enrofloxacin	<0,03125	wild
2016	469	280	Ceftiofur	0.25	wild
2016	469	280	Colistin	<0,5	wild
2016	469	280	Enrofloxacin	<0,03125	wild
2016	470	203	Ceftiofur	0.5	wild
2016	470	203	Colistin	<0,5	wild
2016	470	203	Enrofloxacin	<0,03125	wild
2016	471	281	Ceftiofur	0.25	wild
2016	471	281	Colistin	<0,5	wild
2016	471	281	Enrofloxacin	<0,03125	wild
2016	472	282	Ceftiofur	0.5	wild
2016	472	282	Colistin	<0,5	wild
2016	472	282	Enrofloxacin	<0,03125	wild
2016	474	283	Ceftiofur	0.5	wild
2016	474	283	Colistin	<0,5	wild
2016	474	283	Enrofloxacin	>1	NWT
2016	475	284	Ceftiofur	0.25	wild
2016	475	284	Colistin	1	wild
2016	475	284	Enrofloxacin	<0,03125	wild
2016	477	162	Ceftiofur	0.5	wild
2016	477	162	Colistin	<0,5	wild
2016	477	162	Enrofloxacin	<0,03125	wild
2016	478	116	Ceftiofur	0.25	wild
2016	478	116	Colistin	<0,5	wild
2016	478	116	Enrofloxacin	<0,03125	wild
2016	480	2	Ceftiofur	0.25	wild
2016	480	2	Colistin	<0,5	wild
2016	480	2	Enrofloxacin	<0,03125	wild
2016	481	129	Ceftiofur	<0,125	wild
2016	481	129	Colistin	<0,5	wild
2016	481	129	Enrofloxacin	<0,03125	wild
2016	482	285	Ceftiofur	0.25	wild
2016	482	285	Colistin	<0,5	wild
2016	482	285	Enrofloxacin	<0,03125	wild
2016	483	68	Ceftiofur	0.25	wild
2016	483	68	Colistin	<0,5	wild
2016	483	68	Enrofloxacin	<0,03125	wild
2016	484	286	Ceftiofur	0.5	wild
2016	484	286	Colistin	<0,5	wild
2016	484	286	Enrofloxacin	<0,03125	wild
2016	485	286	Ceftiofur	0.5	wild
2016	485	286	Colistin	<0,5	wild
2016	485	286	Enrofloxacin	<0,03125	wild
2016	486	65	Ceftiofur	<0,125	wild
2016	486	65	Colistin	<0,5	wild
2016	486	65	Enrofloxacin	<0,03125	wild
2016	487	287	Ceftiofur	0.5	wild
2016	487	287	Colistin	1	wild
2016	487	287	Enrofloxacin	<0,03125	wild
2016	488	288	Ceftiofur	0.5	wild
2016	488	288	Colistin	<0,5	wild
2016	488	288	Enrofloxacin	<0,03125	wild
2016	489	289	Colistin	<0,5	wild
2016	489	289	Enrofloxacin	<0,03125	wild
2016	490	290	Ceftiofur	0.25	wild
2016	490	290	Colistin	<0,5	wild
2016	490	290	Enrofloxacin	0.5	NWT
2016	491	235	Ceftiofur	<0,125	wild
2016	491	235	Colistin	>2	NWT
2016	491	235	Enrofloxacin	0.125	wild
2016	492	291	Ceftiofur	0.5	wild
2016	492	291	Colistin	<0,5	wild
2016	492	291	Enrofloxacin	>1	NWT
2016	493	292	Ceftiofur	0.25	wild
2016	493	292	Colistin	1	wild
2016	493	292	Enrofloxacin	<0,03125	wild
2016	494	293	Ceftiofur	0.5	wild
2016	494	293	Colistin	>2	NWT
2016	494	293	Enrofloxacin	0.0625	wild
2016	495	259	Ceftiofur	0.25	wild
2016	495	259	Colistin	<0,5	wild
2016	495	259	Enrofloxacin	<0,03125	wild
2016	496	14	Ceftiofur	0.5	wild
2016	496	14	Colistin	<0,5	wild
2016	496	14	Enrofloxacin	0.0625	wild
2016	497	294	Ceftiofur	0.5	wild
2016	497	294	Colistin	<0,5	wild
2016	497	294	Enrofloxacin	<0,03125	wild
2016	498	44	Ceftiofur	0.25	wild
2016	498	44	Colistin	<0,5	wild
2016	498	44	Enrofloxacin	<0,03125	wild
2016	499	295	Ceftiofur	0.5	wild
2016	499	295	Colistin	<0,5	wild
2016	499	295	Enrofloxacin	<0,03125	wild
2016	500	24	Ceftiofur	0.5	wild
2016	500	24	Colistin	<0,5	wild
2016	500	24	Enrofloxacin	>1	NWT
2016	501	24	Ceftiofur	0.25	wild
2016	501	24	Colistin	<0,5	wild
2016	501	24	Enrofloxacin	<0,03125	wild
2016	502	86	Ceftiofur	0.5	wild
2016	502	86	Colistin	<0,5	wild
2016	502	86	Enrofloxacin	<0,03125	wild
2016	503	296	Ceftiofur	1	wild
2016	503	296	Colistin	<0,5	wild
2016	503	296	Enrofloxacin	0.0625	wild
2016	504	17	Ceftiofur	0.25	wild
2016	504	17	Colistin	>2	NWT
2016	504	17	Enrofloxacin	<0,03125	wild
2016	505	297	Ceftiofur	0.25	wild
2016	505	297	Colistin	<0,5	wild
2016	505	297	Enrofloxacin	<0,03125	wild
2016	506	298	Ceftiofur	0.25	wild
2016	506	298	Colistin	<0,5	wild
2016	506	298	Enrofloxacin	<0,03125	wild
2016	507	298	Ceftiofur	0.25	wild
2016	507	298	Colistin	<0,5	wild
2016	507	298	Enrofloxacin	<0,03125	wild
2016	508	299	Ceftiofur	0.25	wild
2016	508	299	Colistin	<0,5	wild
2016	508	299	Enrofloxacin	0.125	wild
2016	509	300	Ceftiofur	0.25	wild
2016	509	300	Colistin	<0,5	wild
2016	509	300	Enrofloxacin	<0,03125	wild
2016	510	130	Ceftiofur	0.25	wild
2016	510	130	Colistin	1	wild
2016	510	130	Enrofloxacin	<0,03125	wild
2016	511	130	Ceftiofur	>4	NWT
2016	511	130	Colistin	<0,5	wild
2016	511	130	Enrofloxacin	>1	NWT
2016	513	11	Ceftiofur	0.25	wild
2016	513	11	Colistin	<0,5	wild
2016	513	11	Enrofloxacin	<0,03125	wild
2016	514	301	Ceftiofur	0.5	wild
2016	514	301	Colistin	<0,5	wild
2016	514	301	Enrofloxacin	<0,03125	wild
2016	516	2	Ceftiofur	0.5	wild
2016	516	2	Colistin	<0,5	wild
2016	517	302	Ceftiofur	0.25	wild
2016	517	302	Colistin	<0,5	wild
2016	517	302	Enrofloxacin	<0,03125	wild
2016	519	123	Ceftiofur	0.25	wild
2016	519	123	Colistin	<0,5	wild
2016	519	123	Enrofloxacin	<0,03125	wild
2016	520	123	Ceftiofur	0.5	wild
2016	520	123	Colistin	<0,5	wild
2016	520	123	Enrofloxacin	>1	NWT
2016	521	303	Ceftiofur	0.5	wild
2016	521	303	Colistin	<0,5	wild
2016	521	303	Enrofloxacin	>1	NWT
2016	522	304	Ceftiofur	0.25	wild
2016	522	304	Colistin	<0,5	wild
2016	522	304	Enrofloxacin	>1	NWT
2016	523	297	Ceftiofur	<0,125	wild
2016	523	297	Colistin	<0,5	wild
2016	523	297	Enrofloxacin	<0,03125	wild
2016	524	297	Ceftiofur	0.5	wild
2016	524	297	Colistin	<0,5	wild
2016	524	297	Enrofloxacin	<0,03125	wild
2016	525	305	Ceftiofur	<0,125	wild
2016	525	305	Colistin	>2	NWT
2016	525	305	Enrofloxacin	<0,03125	wild
2016	526	306	Ceftiofur	0.25	wild
2016	526	306	Colistin	<0,5	wild
2016	526	306	Enrofloxacin	<0,03125	wild
2016	527	306	Ceftiofur	0.25	wild
2016	527	306	Colistin	<0,5	wild
2016	527	306	Enrofloxacin	<0,03125	wild
2016	528	307	Ceftiofur	0.5	wild
2016	528	307	Colistin	<0,5	wild
2016	528	307	Enrofloxacin	<0,03125	wild
2016	529	307	Ceftiofur	0.25	wild
2016	529	307	Colistin	<0,5	wild
2016	529	307	Enrofloxacin	<0,03125	wild
2016	530	306	Ceftiofur	0.5	wild
2016	530	306	Colistin	<0,5	wild
2016	530	306	Enrofloxacin	<0,03125	wild
2016	531	308	Ceftiofur	0.5	wild
2016	531	308	Colistin	<0,5	wild
2016	531	308	Enrofloxacin	<0,03125	wild
2016	532	126	Ceftiofur	0.25	wild
2016	532	126	Colistin	<0,5	wild
2016	532	126	Enrofloxacin	<0,03125	wild
2016	533	126	Ceftiofur	0.25	wild
2016	533	126	Colistin	<0,5	wild
2016	533	126	Enrofloxacin	<0,03125	wild
2016	534	309	Ceftiofur	0.5	wild
2016	534	309	Colistin	>2	NWT
2016	534	309	Enrofloxacin	<0,03125	wild
2016	535	185	Ceftiofur	0.25	wild
2016	535	185	Colistin	<0,5	wild
2016	535	185	Enrofloxacin	<0,03125	wild
2016	536	161	Ceftiofur	0.25	wild
2016	536	161	Colistin	<0,5	wild
2016	536	161	Enrofloxacin	<0,03125	wild
2016	537	123	Ceftiofur	0.5	wild
2016	537	123	Colistin	<0,5	wild
2016	537	123	Enrofloxacin	<0,03125	wild
2016	538	138	Ceftiofur	0.5	wild
2016	538	138	Colistin	<0,5	wild
2016	538	138	Enrofloxacin	0.0625	wild
2016	539	310	Ceftiofur	0.25	wild
2016	539	310	Colistin	<0,5	wild
2016	539	310	Enrofloxacin	<0,03125	wild
2016	540	311	Ceftiofur	0.25	wild
2016	540	311	Colistin	>2	NWT
2016	540	311	Enrofloxacin	<0,03125	wild
2016	541	312	Ceftiofur	0.25	wild
2016	541	312	Colistin	<0,5	wild
2016	541	312	Enrofloxacin	>1	NWT
2016	542	313	Ceftiofur	0.25	wild
2016	542	313	Colistin	1	wild
2016	542	313	Enrofloxacin	<0,03125	wild
2016	543	314	Ceftiofur	0.25	wild
2016	543	314	Colistin	<0,5	wild
2016	543	314	Enrofloxacin	<0,03125	wild
2016	544	314	Ceftiofur	1	wild
2016	544	314	Colistin	<0,5	wild
2016	544	314	Enrofloxacin	0.5	NWT
2016	545	315	Ceftiofur	0.5	wild
2016	545	315	Colistin	<0,5	wild
2016	545	315	Enrofloxacin	>1	NWT
2016	546	20	Ceftiofur	0.25	wild
2016	546	20	Colistin	<0,5	wild
2016	546	20	Enrofloxacin	<0,03125	wild
2016	547	316	Ceftiofur	0.5	wild
2016	547	316	Colistin	<0,5	wild
2016	547	316	Enrofloxacin	<0,03125	wild
2016	548	317	Ceftiofur	0.25	wild
2016	548	317	Colistin	<0,5	wild
2016	548	317	Enrofloxacin	<0,03125	wild
2016	550	318	Ceftiofur	0.5	wild
2016	550	318	Colistin	<0,5	wild
2016	550	318	Enrofloxacin	<0,03125	wild
2016	551	318	Ceftiofur	<0,125	wild
2016	551	318	Colistin	<0,5	wild
2016	551	318	Enrofloxacin	<0,03125	wild
2016	552	319	Ceftiofur	0.25	wild
2016	552	319	Colistin	<0,5	wild
2016	552	319	Enrofloxacin	<0,03125	wild
2016	553	320	Ceftiofur	0.25	wild
2016	553	320	Colistin	<0,5	wild
2016	553	320	Enrofloxacin	0.5	NWT
2016	554	321	Ceftiofur	>4	NWT
2016	554	321	Colistin	<0,5	wild
2016	554	321	Enrofloxacin	0.0625	wild
2016	555	322	Ceftiofur	0.25	wild
2016	555	322	Colistin	<0,5	wild
2016	555	322	Enrofloxacin	0.25	NWT
2016	556	323	Ceftiofur	0.25	wild
2016	556	323	Colistin	<0,5	wild
2016	556	323	Enrofloxacin	<0,03125	wild
2016	557	324	Ceftiofur	>4	NWT
2016	557	324	Colistin	<0,5	wild
2016	557	324	Enrofloxacin	>1	NWT
2016	558	324	Ceftiofur	>4	NWT
2016	558	324	Colistin	1	wild
2016	558	324	Enrofloxacin	0.25	NWT
2016	559	325	Ceftiofur	>4	NWT
2016	559	325	Colistin	<0,5	wild
2016	559	325	Enrofloxacin	>1	NWT
2016	560	326	Ceftiofur	0.25	wild
2016	560	326	Colistin	<0,5	wild
2016	560	326	Enrofloxacin	<0,03125	wild
2016	561	327	Ceftiofur	0.5	wild
2016	561	327	Colistin	<0,5	wild
2016	561	327	Enrofloxacin	<0,03125	wild
2016	563	328	Ceftiofur	0.5	wild
2016	563	328	Colistin	1	wild
2016	563	328	Enrofloxacin	<0,03125	wild
2016	564	329	Ceftiofur	0.25	wild
2016	564	329	Colistin	<0,5	wild
2016	564	329	Enrofloxacin	<0,03125	wild
2016	565	329	Ceftiofur	0.25	wild
2016	565	329	Colistin	1	wild
2016	565	329	Enrofloxacin	<0,03125	wild
2016	566	330	Ceftiofur	>4	NWT
2016	566	330	Colistin	<0,5	wild
2016	566	330	Enrofloxacin	<0,03125	wild
2016	567	330	Ceftiofur	0.5	wild
2016	567	330	Colistin	<0,5	wild
2016	567	330	Enrofloxacin	<0,03125	wild
2016	568	331	Ceftiofur	0.25	wild
2016	568	331	Colistin	<0,5	wild
2016	568	331	Enrofloxacin	<0,03125	wild
2016	569	331	Ceftiofur	0.25	wild
2016	569	331	Colistin	<0,5	wild
2016	569	331	Enrofloxacin	<0,03125	wild
2016	570	305	Ceftiofur	0.5	wild
2016	570	305	Colistin	1	wild
2016	570	305	Enrofloxacin	>1	NWT
2016	571	180	Ceftiofur	0.5	wild
2016	571	180	Colistin	<0,5	wild
2016	571	180	Enrofloxacin	<0,03125	wild
2016	572	180	Ceftiofur	0.5	wild
2016	572	180	Colistin	1	wild
2016	572	180	Enrofloxacin	0.5	NWT
2016	573	180	Ceftiofur	0.5	wild
2016	573	180	Colistin	<0,5	wild
2016	573	180	Enrofloxacin	>1	NWT
2016	574	18	Ceftiofur	0.25	wild
2016	574	18	Colistin	<0,5	wild
2016	574	18	Enrofloxacin	<0,03125	wild
2016	575	332	Ceftiofur	0.25	wild
2016	575	332	Colistin	<0,5	wild
2016	575	332	Enrofloxacin	0.0625	wild
2016	576	185	Ceftiofur	0.5	wild
2016	576	185	Colistin	<0,5	wild
2016	576	185	Enrofloxacin	<0,03125	wild
2016	577	2	Colistin	<0,5	wild
2016	578	333	Ceftiofur	0.25	wild
2016	578	333	Colistin	<0,5	wild
2016	578	333	Enrofloxacin	<0,03125	wild
2016	579	334	Ceftiofur	0.5	wild
2016	579	334	Colistin	<0,5	wild
2016	579	334	Enrofloxacin	0.5	NWT
2016	580	334	Ceftiofur	0.25	wild
2016	580	334	Colistin	<0,5	wild
2016	581	335	Ceftiofur	0.25	wild
2016	581	335	Colistin	<0,5	wild
2016	581	335	Enrofloxacin	<0,03125	wild
2016	582	336	Ceftiofur	0.25	wild
2016	582	336	Colistin	>2	NWT
2016	582	336	Enrofloxacin	0.5	NWT
2016	583	337	Ceftiofur	0.25	wild
2016	583	337	Colistin	<0,5	wild
2016	583	337	Enrofloxacin	0.5	NWT
2016	584	300	Ceftiofur	0.5	wild
2016	584	300	Colistin	<0,5	wild
2016	584	300	Enrofloxacin	1	NWT
2016	585	300	Ceftiofur	0.25	wild
2016	585	300	Colistin	<0,5	wild
2016	586	338	Ceftiofur	0.25	wild
2016	586	338	Colistin	<0,5	wild
2016	586	338	Enrofloxacin	<0,03125	wild
2016	587	338	Ceftiofur	0.25	wild
2016	587	338	Colistin	<0,5	wild
2016	587	338	Enrofloxacin	<0,03125	wild
2016	588	339	Colistin	<0,5	wild
2016	588	339	Enrofloxacin	<0,03125	wild
2016	589	141	Ceftiofur	0.25	wild
2016	589	141	Colistin	<0,5	wild
2016	589	141	Enrofloxacin	<0,03125	wild
2016	590	203	Ceftiofur	0.5	wild
2016	590	203	Colistin	<0,5	wild
2016	590	203	Enrofloxacin	<0,03125	wild
2016	591	340	Ceftiofur	0.5	wild
2016	591	340	Colistin	1	wild
2016	591	340	Enrofloxacin	<0,03125	wild
2016	592	341	Ceftiofur	0.25	wild
2016	592	341	Colistin	<0,5	wild
2016	592	341	Enrofloxacin	<0,03125	wild
2016	594	342	Ceftiofur	0.5	wild
2016	594	342	Colistin	<0,5	wild
2016	594	342	Enrofloxacin	<0,03125	wild
2016	595	343	Ceftiofur	2	NWT
2016	595	343	Colistin	<0,5	wild
2016	595	343	Enrofloxacin	<0,03125	wild
2016	597	344	Ceftiofur	>4	NWT
2016	597	344	Colistin	>2	NWT
2016	597	344	Enrofloxacin	0.125	wild
2016	598	344	Ceftiofur	0.5	wild
2016	598	344	Colistin	<0,5	wild
2016	598	344	Enrofloxacin	<0,03125	wild
2016	599	345	Colistin	<0,5	wild
2016	599	345	Enrofloxacin	<0,03125	wild
2016	600	346	Ceftiofur	0.5	wild
2016	600	346	Colistin	<0,5	wild
2016	600	346	Enrofloxacin	<0,03125	wild
2016	601	346	Ceftiofur	0.5	wild
2016	601	346	Colistin	>2	NWT
2016	601	346	Enrofloxacin	<0,03125	wild
2016	602	335	Ceftiofur	<0,125	wild
2016	602	335	Colistin	<0,5	wild
2016	602	335	Enrofloxacin	<0,03125	wild
2016	603	39	Ceftiofur	0.25	wild
2016	603	39	Colistin	<0,5	wild
2016	603	39	Enrofloxacin	<0,03125	wild
2016	604	24	Ceftiofur	0.25	wild
2016	604	24	Colistin	<0,5	wild
2016	604	24	Enrofloxacin	<0,03125	wild
2016	605	145	Ceftiofur	0.5	wild
2016	605	145	Colistin	<0,5	wild
2016	605	145	Enrofloxacin	<0,03125	wild
2016	606	145	Ceftiofur	>4	NWT
2016	606	145	Colistin	<0,5	wild
2016	606	145	Enrofloxacin	<0,03125	wild
2016	607	347	Ceftiofur	0.5	wild
2016	607	347	Colistin	<0,5	wild
2016	607	347	Enrofloxacin	<0,03125	wild
2016	608	347	Ceftiofur	0.25	wild
2016	608	347	Colistin	<0,5	wild
2016	608	347	Enrofloxacin	<0,03125	wild
2016	609	260	Ceftiofur	0.25	wild
2016	609	260	Colistin	<0,5	wild
2016	609	260	Enrofloxacin	0.25	NWT
2016	610	186	Ceftiofur	0.25	wild
2016	610	186	Colistin	<0,5	wild
2016	610	186	Enrofloxacin	<0,03125	wild
2016	611	348	Ceftiofur	0.25	wild
2016	611	348	Colistin	<0,5	wild
2016	611	348	Enrofloxacin	<0,03125	wild
2016	612	349	Ceftiofur	0.25	wild
2016	612	349	Colistin	<0,5	wild
2016	612	349	Enrofloxacin	<0,03125	wild
2016	613	349	Colistin	<0,5	wild
2016	613	349	Enrofloxacin	<0,03125	wild
2016	614	350	Ceftiofur	0.25	wild
2016	614	350	Colistin	<0,5	wild
2016	614	350	Enrofloxacin	>1	NWT
2016	615	16	Ceftiofur	0.25	wild
2016	615	16	Colistin	>2	NWT
2016	615	16	Enrofloxacin	<0,03125	wild
2016	616	2	Ceftiofur	0.25	wild
2016	616	2	Colistin	<0,5	wild
2016	616	2	Enrofloxacin	<0,03125	wild
2016	617	351	Ceftiofur	0.25	wild
2016	617	351	Colistin	<0,5	wild
2016	617	351	Enrofloxacin	<0,03125	wild
2016	618	352	Ceftiofur	0.25	wild
2016	618	352	Colistin	<0,5	wild
2016	618	352	Enrofloxacin	<0,03125	wild
2016	619	121	Ceftiofur	0.5	wild
2016	619	121	Colistin	<0,5	wild
2016	619	121	Enrofloxacin	<0,03125	wild
2016	620	121	Ceftiofur	0.5	wild
2016	620	121	Colistin	<0,5	wild
2016	620	121	Enrofloxacin	<0,03125	wild
2016	621	353	Ceftiofur	>4	NWT
2016	621	353	Colistin	<0,5	wild
2016	621	353	Enrofloxacin	>1	NWT
2016	622	353	Ceftiofur	>4	NWT
2016	622	353	Colistin	<0,5	wild
2016	622	353	Enrofloxacin	<0,03125	wild
2016	623	224	Ceftiofur	0.25	wild
2016	623	224	Colistin	<0,5	wild
2016	623	224	Enrofloxacin	0.25	NWT
2016	624	143	Ceftiofur	0.25	wild
2016	624	143	Colistin	<0,5	wild
2016	624	143	Enrofloxacin	<0,03125	wild
2016	625	143	Ceftiofur	0.5	wild
2016	625	143	Colistin	<0,5	wild
2016	625	143	Enrofloxacin	<0,03125	wild
2016	626	31	Ceftiofur	0.25	wild
2016	626	31	Colistin	<0,5	wild
2016	626	31	Enrofloxacin	<0,03125	wild
2016	627	343	Ceftiofur	>4	NWT
2016	627	343	Colistin	<0,5	wild
2016	627	343	Enrofloxacin	<0,03125	wild
2016	628	343	Ceftiofur	0.25	wild
2016	628	343	Colistin	<0,5	wild
2016	628	343	Enrofloxacin	<0,03125	wild
2016	629	354	Ceftiofur	0.25	wild
2016	629	354	Colistin	<0,5	wild
2016	629	354	Enrofloxacin	<0,03125	wild
2016	630	355	Ceftiofur	0.5	wild
2016	630	355	Colistin	<0,5	wild
2016	630	355	Enrofloxacin	<0,03125	wild
2016	631	356	Ceftiofur	0.5	wild
2016	631	356	Colistin	2	wild
2016	631	356	Enrofloxacin	1	NWT
2016	632	357	Ceftiofur	0.25	wild
2016	632	357	Colistin	<0,5	wild
2016	632	357	Enrofloxacin	0.25	NWT
2016	633	358	Ceftiofur	1	wild
2016	633	358	Colistin	<0,5	wild
2016	633	358	Enrofloxacin	0.125	wild
2016	634	358	Ceftiofur	0.5	wild
2016	634	358	Colistin	<0,5	wild
2016	634	358	Enrofloxacin	<0,03125	wild
2016	635	359	Ceftiofur	0.5	wild
2016	635	359	Colistin	<0,5	wild
2016	635	359	Enrofloxacin	<0,03125	wild
2016	636	41	Ceftiofur	0.25	wild
2016	636	41	Colistin	<0,5	wild
2016	636	41	Enrofloxacin	<0,03125	wild
2016	637	360	Ceftiofur	0.5	wild
2016	637	360	Colistin	<0,5	wild
2016	637	360	Enrofloxacin	<0,03125	wild
2016	638	147	Ceftiofur	0.25	wild
2016	638	147	Colistin	>2	NWT
2016	638	147	Enrofloxacin	<0,03125	wild
2016	639	167	Ceftiofur	0.5	wild
2016	639	167	Colistin	<0,5	wild
2016	639	167	Enrofloxacin	<0,03125	wild
2016	641	361	Ceftiofur	0.5	wild
2016	641	361	Colistin	<0,5	wild
2016	641	361	Enrofloxacin	<0,03125	wild
2016	643	362	Ceftiofur	0.5	wild
2016	643	362	Colistin	<0,5	wild
2016	643	362	Enrofloxacin	1	NWT
2016	645	182	Ceftiofur	0.25	wild
2016	645	182	Colistin	<0,5	wild
2016	645	182	Enrofloxacin	<0,03125	wild
2016	646	363	Ceftiofur	0.25	wild
2016	646	363	Colistin	<0,5	wild
2016	646	363	Enrofloxacin	<0,03125	wild
2016	647	189	Ceftiofur	0.25	wild
2016	647	189	Colistin	<0,5	wild
2016	647	189	Enrofloxacin	<0,03125	wild
2016	648	364	Ceftiofur	0.5	wild
2016	648	364	Colistin	<0,5	wild
2016	648	364	Enrofloxacin	<0,03125	wild
2016	649	354	Ceftiofur	0.5	wild
2016	649	354	Colistin	<0,5	wild
2016	649	354	Enrofloxacin	<0,03125	wild
2016	650	365	Ceftiofur	0.25	wild
2016	650	365	Colistin	<0,5	wild
2016	650	365	Enrofloxacin	<0,03125	wild
2016	651	366	Ceftiofur	0.25	wild
2016	651	366	Colistin	<0,5	wild
2016	651	366	Enrofloxacin	<0,03125	wild
2016	652	366	Ceftiofur	0.25	wild
2016	652	366	Colistin	<0,5	wild
2016	652	366	Enrofloxacin	<0,03125	wild
2016	653	41	Ceftiofur	0.5	wild
2016	653	41	Colistin	<0,5	wild
2016	653	41	Enrofloxacin	<0,03125	wild
2016	654	367	Ceftiofur	0.5	wild
2016	654	367	Colistin	<0,5	wild
2016	654	367	Enrofloxacin	<0,03125	wild
2016	657	368	Ceftiofur	0.25	wild
2016	657	368	Colistin	<0,5	wild
2016	657	368	Enrofloxacin	0.5	NWT
2016	659	16	Ceftiofur	>4	NWT
2016	659	16	Colistin	1	wild
2016	659	16	Enrofloxacin	>1	NWT
2016	660	369	Ceftiofur	0.5	wild
2016	660	369	Colistin	<0,5	wild
2016	660	369	Enrofloxacin	1	NWT
2016	661	369	Ceftiofur	0.25	wild
2016	661	369	Colistin	<0,5	wild
2016	661	369	Enrofloxacin	<0,03125	wild
2016	662	217	Ceftiofur	0.5	wild
2016	662	217	Colistin	>2	NWT
2016	662	217	Enrofloxacin	<0,03125	wild
2016	663	370	Ceftiofur	>4	NWT
2016	663	370	Colistin	<0,5	wild
2016	663	370	Enrofloxacin	>1	NWT
2016	664	371	Ceftiofur	0.25	wild
2016	664	371	Colistin	<0,5	wild
2016	664	371	Enrofloxacin	<0,03125	wild
2016	665	351	Ceftiofur	0.5	wild
2016	665	351	Colistin	<0,5	wild
2016	665	351	Enrofloxacin	<0,03125	wild
2016	666	275	Ceftiofur	0.5	wild
2016	666	275	Colistin	<0,5	wild
2016	666	275	Enrofloxacin	<0,03125	wild
2016	667	372	Ceftiofur	>4	NWT
2016	667	372	Colistin	<0,5	wild
2016	667	372	Enrofloxacin	<0,03125	wild
2016	668	373	Ceftiofur	0.5	wild
2016	668	373	Colistin	<0,5	wild
2016	668	373	Enrofloxacin	<0,03125	wild
2016	669	374	Ceftiofur	0.5	wild
2016	669	374	Colistin	<0,5	wild
2016	669	374	Enrofloxacin	<0,03125	wild
2016	670	375	Ceftiofur	0.5	wild
2016	670	375	Colistin	<0,5	wild
2016	670	375	Enrofloxacin	<0,03125	wild
2016	672	118	Ceftiofur	0.25	wild
2016	672	118	Colistin	<0,5	wild
2016	672	118	Enrofloxacin	<0,03125	wild
2016	673	376	Ceftiofur	0.25	wild
2016	673	376	Colistin	<0,5	wild
2016	673	376	Enrofloxacin	<0,03125	wild
2016	674	377	Ceftiofur	0.25	wild
2016	674	377	Colistin	<0,5	wild
2016	674	377	Enrofloxacin	<0,03125	wild
2016	675	352	Ceftiofur	0.25	wild
2016	675	352	Colistin	1	wild
2016	675	352	Enrofloxacin	<0,03125	wild
2016	676	378	Ceftiofur	0.5	wild
2016	676	378	Colistin	<0,5	wild
2016	676	378	Enrofloxacin	>1	NWT
2016	677	2	Ceftiofur	0.5	wild
2016	677	2	Colistin	<0,5	wild
2016	677	2	Enrofloxacin	<0,03125	wild
2016	678	65	Ceftiofur	0.25	wild
2016	678	65	Colistin	<0,5	wild
2016	678	65	Enrofloxacin	<0,03125	wild
2016	679	65	Ceftiofur	0.25	wild
2016	679	65	Colistin	<0,5	wild
2016	679	65	Enrofloxacin	<0,03125	wild
2016	680	217	Ceftiofur	0.25	wild
2016	680	217	Colistin	>2	NWT
2016	680	217	Enrofloxacin	0.0625	wild
2016	681	379	Ceftiofur	0.25	wild
2016	681	379	Colistin	<0,5	wild
2016	681	379	Enrofloxacin	<0,03125	wild
2016	682	380	Ceftiofur	0.5	wild
2016	682	380	Colistin	<0,5	wild
2016	682	380	Enrofloxacin	0.125	wild
2016	683	380	Ceftiofur	0.25	wild
2016	683	380	Colistin	<0,5	wild
2016	683	380	Enrofloxacin	>1	NWT
2016	684	381	Ceftiofur	0.25	wild
2016	684	381	Colistin	<0,5	wild
2016	684	381	Enrofloxacin	<0,03125	wild
2016	685	381	Ceftiofur	0.25	wild
2016	685	381	Colistin	<0,5	wild
2016	685	381	Enrofloxacin	<0,03125	wild
2016	687	65	Ceftiofur	0.5	wild
2016	687	65	Colistin	1	wild
2016	687	65	Enrofloxacin	<0,03125	wild
2016	688	65	Ceftiofur	1	wild
2016	688	65	Colistin	<0,5	wild
2016	688	65	Enrofloxacin	>1	NWT
2016	690	145	Ceftiofur	>4	NWT
2016	690	145	Colistin	<0,5	wild
2016	690	145	Enrofloxacin	>1	NWT
2016	691	145	Ceftiofur	>4	NWT
2016	691	145	Colistin	<0,5	wild
2016	691	145	Enrofloxacin	0.5	NWT
2016	692	382	Colistin	<0,5	wild
2016	692	382	Enrofloxacin	<0,03125	wild
2016	694	243	Ceftiofur	0.25	wild
2016	694	243	Colistin	<0,5	wild
2016	694	243	Enrofloxacin	<0,03125	wild
2016	695	243	Ceftiofur	>4	NWT
2016	695	243	Colistin	<0,5	wild
2016	695	243	Enrofloxacin	<0,03125	wild
2016	696	243	Ceftiofur	>4	NWT
2016	696	243	Colistin	<0,5	wild
2016	696	243	Enrofloxacin	<0,03125	wild
2016	697	243	Ceftiofur	>4	NWT
2016	697	243	Colistin	<0,5	wild
2016	697	243	Enrofloxacin	<0,03125	wild
2016	698	383	Ceftiofur	0.25	wild
2016	698	383	Colistin	<0,5	wild
2016	698	383	Enrofloxacin	<0,03125	wild
2016	699	384	Ceftiofur	0.5	wild
2016	699	384	Colistin	<0,5	wild
2016	699	384	Enrofloxacin	<0,03125	wild
2016	700	202	Ceftiofur	>4	NWT
2016	700	202	Colistin	<0,5	wild
2016	700	202	Enrofloxacin	>1	NWT
2016	701	385	Ceftiofur	0.5	wild
2016	701	385	Colistin	<0,5	wild
2016	701	385	Enrofloxacin	<0,03125	wild
2016	702	130	Ceftiofur	>4	NWT
2016	702	130	Colistin	<0,5	wild
2016	702	130	Enrofloxacin	0.125	wild
2016	703	24	Ceftiofur	0.5	wild
2016	703	24	Colistin	<0,5	wild
2016	703	24	Enrofloxacin	>1	NWT
2016	704	339	Ceftiofur	0.5	wild
2016	704	339	Colistin	<0,5	wild
2016	704	339	Enrofloxacin	<0,03125	wild
2016	705	386	Ceftiofur	0.5	wild
2016	705	386	Colistin	<0,5	wild
2016	705	386	Enrofloxacin	<0,03125	wild
2016	706	175	Ceftiofur	0.25	wild
2016	706	175	Colistin	<0,5	wild
2016	706	175	Enrofloxacin	0.5	NWT
2016	707	387	Ceftiofur	>4	NWT
2016	707	387	Colistin	<0,5	wild
2016	707	387	Enrofloxacin	>1	NWT
2016	708	387	Ceftiofur	>4	NWT
2016	708	387	Colistin	<0,5	wild
2016	708	387	Enrofloxacin	>1	NWT
2016	709	388	Ceftiofur	0.25	wild
2016	709	388	Colistin	<0,5	wild
2016	709	388	Enrofloxacin	<0,03125	wild
2016	710	388	Ceftiofur	0.5	wild
2016	710	388	Colistin	2	wild
2016	710	388	Enrofloxacin	<0,03125	wild
2016	711	388	Ceftiofur	0.25	wild
2016	711	388	Colistin	<0,5	wild
2016	711	388	Enrofloxacin	<0,03125	wild
2016	712	147	Ceftiofur	0.25	wild
2016	712	147	Colistin	<0,5	wild
2016	712	147	Enrofloxacin	<0,03125	wild
2016	714	389	Ceftiofur	0.25	wild
2016	714	389	Colistin	<0,5	wild
2016	714	389	Enrofloxacin	0.0625	wild
2016	715	389	Ceftiofur	0.25	wild
2016	715	389	Colistin	>2	NWT
2016	715	389	Enrofloxacin	<0,03125	wild
2016	716	389	Ceftiofur	0.25	wild
2016	716	389	Colistin	<0,5	wild
2016	716	389	Enrofloxacin	<0,03125	wild
2016	717	322	Ceftiofur	0.25	wild
2016	717	322	Colistin	<0,5	wild
2016	717	322	Enrofloxacin	>1	NWT
2016	718	238	Ceftiofur	0.5	wild
2016	718	238	Colistin	<0,5	wild
2016	718	238	Enrofloxacin	<0,03125	wild
2016	719	238	Ceftiofur	0.25	wild
[truncated: 17,663 more rows]
